# Supplementary material for: The prevalence of neck pain and its association with studying device usage and posture among students at the University of Jordan: A cross-sectional study
Source: PLoS One. 2026 May 22;21(5):e0326478. doi: 10.1371/journal.pone.0326478 (PMC13196932; doi:10.1371/journal.pone.0326478)
Supplement: S1 Table — (XLSX) [file pone.0326478.s002.xlsx]

## Sheet: in
Age:	Gender:	Faculty:	Q1. How many hours per day do you typically spend using your mobile Smartphone?	Q2. What is your primary device used for studying or academic activities?	Q3. What is your secondary device used for studying (if any)?	Q4. Which posture best describes your typical position while using your studying device?	Q5. On average, how many hours per day do you spend using your studying device?	Q6. When did you last experience neck pain?	Q7. Over the past week, how often did you experience neck pain? (0 = No pain at all, 10 = Pain occurs very frequently)	Q8. Where do you usually feel the pain?	Q9. How long does your neck pain usually last each time it occurs?	Q10. On a scale from 0 to 10, how would you rate your current neck pain intensity? (0 = No pain, 10 = Worst pain imaginable)	Q11. Do you currently take any medication for neck pain?	Q12. If yes, which type(s) of medication do you use? (Select all that apply)	Q13. How frequently do you use these medications?	Q14. Which non-medication treatments have you used to relieve neck pain? (Select all that apply)	Q15. After developing neck pain, did you reduce your screen or device usage?	Q16. After developing neck pain, did you modify your posture or sitting position while using your device?	Q17. Did these changes (if any) help improve your neck pain?	Q18. Are you aware that prolonged device use or poor posture can contribute to neck pain?	Q19. Which of the following best describes your overall level of physical activity?
26	Female	School of Graduate Studies	1-3 hours	Laptop	Printed books or notes	Sitting upright with full back and head support	More than 7 hours	Within the past week	9	Cervical region	More than 3 hours	2	Yes	Paracetamol (e.g., Panadol, Tylenol)	Frequently (3–5 days per week)	Heat therapy (e.g., warm compress, heating pad), Massage, Stretching or neck exercises	Yes	Yes	Partially	Yes	Sedentary (little or no regular exercise)
20	Male	School of Medicine	1-3 hours	Laptop	Smartphone	Sitting upright with partial back support (no head support)	3-5 hours	Within the past month	0	I do not experience pain	I do not experience pain	0	No	I do not use any medication	Rarely (less than once per week)	None	I do not experience neck pain	I do not experience neck pain	I do not experience neck pain	Yes	Sedentary (little or no regular exercise)
20	Female	School of Agriculture	1-3 hours	Laptop	Printed books or notes	Sitting slouched or leaning forward	1-3 hours	Today	8	Right shoulder	More than 3 hours	5	No	I do not use any medication	Rarely (less than once per week)	None	Yes	Yes	Yes	Yes	Sedentary (little or no regular exercise)
21	Male	School of Engineering	1-3 hours	Laptop	Printed books or notes	Sitting upright with partial back support (no head support)	1-3 hours	I have never experienced neck pain	0	I do not experience pain	I do not experience pain	0	No	I do not use any medication	Rarely (less than once per week)	None	I do not experience neck pain	I do not experience neck pain	I do not experience neck pain	Not sure	Sedentary (little or no regular exercise)
22	Female	King Abdullah II School of Information Technology	1-3 hours	Laptop	Smartphone	Sitting upright with full back and head support	5-7 hours	In the last 6 months	0	I do not experience pain	I do not experience pain	0	No	I do not use any medication	Rarely (less than once per week)	None	I do not experience neck pain	I do not experience neck pain	I do not experience neck pain	Yes	Light activity (occasional walking or light sports)
26	Male	School of Arts and Design	1-3 hours	Laptop	Laptop	Sitting upright with partial back support (no head support)	More than 7 hours	Within the past month	0	I do not experience pain	I do not experience pain	0	No	I do not use any medication	Rarely (less than once per week)	None	I do not experience neck pain	I do not experience neck pain	I do not experience neck pain	Yes	Light activity (occasional walking or light sports)
19	Male	School of Business	1-3 hours	Laptop	None	Sitting slouched or leaning forward	3-5 hours	Today	5	Left shoulder	1-3 hours	0	No	I do not use any medication	Rarely (less than once per week)	Physical therapy sessions	No	Yes	Yes	Yes	Moderate activity (exercise or sports 1–3 times per week)
18	Male	School of Business	1-3 hours	Laptop	Smartphone	Sitting upright with partial back support (no head support)	1-3 hours	Within the past week	2	Cervical region	Less than 30 minutes	6	No	I do not use any medication	Rarely (less than once per week)	Sleep	Yes	Yes	Yes	Yes	Sedentary (little or no regular exercise)
18	Female	School of Engineering	1-3 hours	Laptop	Smartphone	Sitting upright with full back and head support	3-5 hours	Today	7	Both shoulders	Less than 30 minutes	3	No	I do not use any medication	Rarely (less than once per week)	Stretching or neck exercises	Yes	Yes	Yes	Yes	Light activity (occasional walking or light sports)
21	Female	School of Engineering	1-3 hours	Laptop	None	Sitting upright with partial back support (no head support)	5-7 hours	Within the past week	2	Cervical region	Less than 30 minutes	5	No	I do not use any medication	Rarely (less than once per week)	Stretching or neck exercises	No	No	I do not adjust my posture or sitting position when experiencing neck pain	No	Sedentary (little or no regular exercise)
25	Male	School of Engineering	1-3 hours	Laptop	None	Lying down	3-5 hours	Today	4	Both shoulders	Less than 30 minutes	3	No	I do not use any medication	Rarely (less than once per week)	Stretching or neck exercises	No	No	I do not adjust my posture or sitting position when experiencing neck pain	No	Sedentary (little or no regular exercise)
21	Female	School of Educational Sciences	1-3 hours	Printed books or notes	None	Sitting upright with full back and head support	5-7 hours	Today	10	Both shoulders	More than 3 hours	5	No	I do not use any medication	Rarely (less than once per week)	Heat therapy (e.g., warm compress, heating pad), Massage	Yes	Yes	Yes	Yes	Light activity (occasional walking or light sports)
22	Male	School of Foreign Languages	1-3 hours	Printed books or notes	Smartphone	Sitting upright with partial back support (no head support)	1-3 hours	Today	6	Cervical region	Less than 30 minutes	3	No	I do not use any medication	Rarely (less than once per week)	Cold therapy (e.g., ice packs)	No	No	I do not adjust my posture or sitting position when experiencing neck pain	Yes	Sedentary (little or no regular exercise)
22	Female	School of Arts	1-3 hours	Printed books or notes	None	Lying down	1-3 hours	Today	9	Both shoulders	Less than 30 minutes	7	No	I do not use any medication	Rarely (less than once per week)	Massage	No	Yes	Yes	Yes	Light activity (occasional walking or light sports)
21	Male	School of Arts	1-3 hours	Printed books or notes	Smartphone	Sitting slouched or leaning forward	1-3 hours	Today	5	Left shoulder	1-3 hours	2	No	I do not use any medication	Rarely (less than once per week)	Massage, Stretching or neck exercises	Yes	Yes	Yes	No	Light activity (occasional walking or light sports)
18	Female	School of Foreign Languages	1-3 hours	Printed books or notes	Smartphone	Sitting slouched or leaning forward	3-5 hours	I have never experienced neck pain	0	I do not experience pain	I do not experience pain	0	No	I do not use any medication	Rarely (less than once per week)	None	I do not experience neck pain	I do not experience neck pain	I do not experience neck pain	Yes	Sedentary (little or no regular exercise)
19	Male	School of Foreign Languages	1-3 hours	Printed books or notes	Smartphone	Sitting slouched or leaning forward	3-5 hours	More than 6 months ago	0	I do not experience pain	I do not experience pain	0	No	I do not use any medication	Rarely (less than once per week)	None	No	No	I do not adjust my posture or sitting position when experiencing neck pain	Yes	Moderate activity (exercise or sports 1–3 times per week)
20	Female	School of Arts	1-3 hours	Printed books or notes	Smartphone	Lying down	1-3 hours	I have never experienced neck pain	0	I do not experience pain	I do not experience pain	0	No	I do not use any medication	Rarely (less than once per week)	None	I do not experience neck pain	I do not experience neck pain	I do not experience neck pain	Yes	Light activity (occasional walking or light sports)
20	Female	School of Foreign Languages	1-3 hours	Printed books or notes	None	Lying down	1-3 hours	Within the past week	2	Cervical region	Less than 30 minutes	0	No	I do not use any medication	Rarely (less than once per week)	None	Yes	Yes	No	No	Light activity (occasional walking or light sports)
21	Male	School of Foreign Languages	1-3 hours	Printed books or notes	None	Sitting upright with full back and head support	More than 7 hours	More than 6 months ago	0	I do not experience pain	I do not experience pain	0	No	I do not use any medication	Rarely (less than once per week)	None	I do not experience neck pain	I do not experience neck pain	I do not experience neck pain	Yes	High activity (exercise or sports more than 3 times per week
22	Female	School of Foreign Languages	1-3 hours	Printed books or notes	Tablet	Sitting upright with partial back support (no head support)	1-3 hours	More than 6 months ago	0	I do not experience pain	I do not experience pain	0	No	I do not use any medication	Rarely (less than once per week)	None	I do not experience neck pain	I do not experience neck pain	I do not experience neck pain	Yes	Moderate activity (exercise or sports 1–3 times per week)
23	Male	School of Educational Sciences	1-3 hours	Printed books or notes	Smartphone	Sitting upright with partial back support (no head support)	1-3 hours	In the last 6 months	0	I do not experience pain	I do not experience pain	0	No	I do not use any medication	Rarely (less than once per week)	None	I do not experience neck pain	I do not experience neck pain	I do not experience neck pain	Yes	Moderate activity (exercise or sports 1–3 times per week)
25	Male	School of Science	1-3 hours	Printed books or notes	Laptop	Sitting upright with full back and head support	Less than 1 hour	Today	2	Cervical region	More than 3 hours	1	No	I do not use any medication	Rarely (less than once per week)	None	No	Yes	Partially	Yes	High activity (exercise or sports more than 3 times per week
27	Male	School of Foreign Languages	1-3 hours	Printed books or notes	None	Sitting without back support (e.g., stool or edge of bed)	1-3 hours	I have never experienced neck pain	0	I do not experience pain	I do not experience pain	0	No	I do not use any medication	Rarely (less than once per week)	None	I do not experience neck pain	I do not experience neck pain	I do not experience neck pain	Yes	Sedentary (little or no regular exercise)
19	Male	School of Law	1-3 hours	Printed books or notes	Smartphone	Sitting upright with full back and head support	1-3 hours	Within the past week	3	Cervical region	Less than 30 minutes	0	No	I do not use any medication	Rarely (less than once per week)	Stretching or neck exercises	Yes	No	I do not adjust my posture or sitting position when experiencing neck pain	Yes	Moderate activity (exercise or sports 1–3 times per week)
25	Female	School of Educational Sciences	1-3 hours	Printed books or notes	None	Walking	3-5 hours	Today	5	Both shoulders	Less than 30 minutes	2	No	I do not use any medication	Rarely (less than once per week)	Stretching or neck exercises	Yes	Yes	Partially	Yes	Light activity (occasional walking or light sports)
24	Male	School of Agriculture	1-3 hours	Smartphone	None	Lying down	Less than 1 hour	Today	10	Cervical region	More than 3 hours	5	Yes	Neurological analgesics (gabapentin, amitriptyline..)	Occasionally (1–2 days per week)	Massage	No	No	I do not adjust my posture or sitting position when experiencing neck pain	Yes	Light activity (occasional walking or light sports)
19	Male	School of Foreign Languages	1-3 hours	Smartphone	None	Lying down	1-3 hours	I have never experienced neck pain	0	I do not experience pain	I do not experience pain	0	No	I do not use any medication	Rarely (less than once per week)	None	I do not experience neck pain	I do not experience neck pain	I do not experience neck pain	Yes	High activity (exercise or sports more than 3 times per week
21	Male	School of Business	1-3 hours	Smartphone	None	Sitting upright with partial back support (no head support)	Less than 1 hour	Within the past month	0	I do not experience pain	I do not experience pain	0	No	I do not use any medication	Rarely (less than once per week)	None	I do not experience neck pain	I do not experience neck pain	I do not experience neck pain	Yes	Light activity (occasional walking or light sports)
21	Male	School of Shari'a	1-3 hours	Smartphone	Printed books or notes	Lying down	3-5 hours	More than 6 months ago	0	I do not experience pain	I do not experience pain	0	No	I do not use any medication	Rarely (less than once per week)	None	I do not experience neck pain	I do not experience neck pain	I do not experience neck pain	No	Moderate activity (exercise or sports 1–3 times per week)
24	Male	School of Agriculture	1-3 hours	Smartphone	None	Sitting upright with full back and head support	Less than 1 hour	Today	8	Right shoulder	Less than 30 minutes	0	No	I do not use any medication	Rarely (less than once per week)	None	I do not experience neck pain	No	I do not adjust my posture or sitting position when experiencing neck pain	No	Sedentary (little or no regular exercise)
24	Male	School of Business	1-3 hours	Smartphone	None	Sitting upright with partial back support (no head support)	1-3 hours	I have never experienced neck pain	0	I do not experience pain	I do not experience pain	0	No	I do not use any medication	Rarely (less than once per week)	None	No	No	I do not adjust my posture or sitting position when experiencing neck pain	Yes	Moderate activity (exercise or sports 1–3 times per week)
28	Male	School of Science	1-3 hours	Smartphone	Printed books or notes	Sitting upright with partial back support (no head support)	3-5 hours	Within the past month	0	I do not experience pain	I do not experience pain	0	No	I do not use any medication	Rarely (less than once per week)	None	I do not experience neck pain	I do not experience neck pain	I do not experience neck pain	Yes	Moderate activity (exercise or sports 1–3 times per week)
20	Female	School of Medicine	1-3 hours	Tablet	Laptop	Walking	5-7 hours	Within the past week	3	Right shoulder	30 minutes - 1 hour	2	Yes	Paracetamol (e.g., Panadol, Tylenol), Muscle relaxants (e.g., Tizanidine, Baclofen, Orphenadrine)	Occasionally (1–2 days per week)	Heat therapy (e.g., warm compress, heating pad), Massage, Stretching or neck exercises	No	Yes	Partially	Yes	Light activity (occasional walking or light sports)
20	Female	School of Medicine	1-3 hours	Tablet	Printed books or notes	Sitting slouched or leaning forward	More than 7 hours	Today	3	Cervical region	Less than 30 minutes	1	No	I do not use any medication	Rarely (less than once per week)	Massage	No	Yes	Yes	Yes	Light activity (occasional walking or light sports)
20	Female	School of Medicine	1-3 hours	Tablet	None	Sitting slouched or leaning forward	5-7 hours	Within the past week	4	Cervical region	30 minutes - 1 hour	0	No	I do not use any medication	Rarely (less than once per week)	Massage, Stretching or neck exercises	No	Yes	Yes	Yes	Sedentary (little or no regular exercise)
19	Female	School of Medicine	1-3 hours	Tablet	Laptop	Sitting without back support (e.g., stool or edge of bed)	5-7 hours	Within the past week	8	Both shoulders	1-3 hours	4	No	I do not use any medication	Rarely (less than once per week)	None	No	No	I do not adjust my posture or sitting position when experiencing neck pain	Yes	Light activity (occasional walking or light sports)
20	Female	School of Medicine	1-3 hours	Tablet	Laptop	Sitting upright with full back and head support	3-5 hours	Within the past month	0	I do not experience pain	I do not experience pain	0	No	I do not use any medication	Rarely (less than once per week)	None	I do not experience neck pain	I do not experience neck pain	I do not experience neck pain	Yes	Light activity (occasional walking or light sports)
20	Male	School of Medicine	1-3 hours	Tablet	Laptop	Sitting upright with full back and head support	3-5 hours	More than 6 months ago	0	I do not experience pain	I do not experience pain	0	No	I do not use any medication	Rarely (less than once per week)	None	I do not experience neck pain	I do not experience neck pain	I do not experience neck pain	Yes	High activity (exercise or sports more than 3 times per week
20	Male	School of Medicine	1-3 hours	Tablet	Laptop	Sitting upright with partial back support (no head support)	3-5 hours	I have never experienced neck pain	0	I do not experience pain	I do not experience pain	0	No	I do not use any medication	Rarely (less than once per week)	None	I do not experience neck pain	I do not experience neck pain	I do not experience neck pain	Yes	Moderate activity (exercise or sports 1–3 times per week)
20	Male	School of Medicine	1-3 hours	Tablet	Laptop	Sitting upright with partial back support (no head support)	3-5 hours	In the last 6 months	0	I do not experience pain	I do not experience pain	0	No	I do not use any medication	Rarely (less than once per week)	None	I do not experience neck pain	I do not experience neck pain	I do not experience neck pain	Yes	Moderate activity (exercise or sports 1–3 times per week)
20	Female	School of Medicine	1-3 hours	Tablet	Laptop	Sitting upright with full back and head support	5-7 hours	Today	3	Cervical region	30 minutes - 1 hour	1	No	I do not use any medication	Rarely (less than once per week)	None	No	No	I do not adjust my posture or sitting position when experiencing neck pain	Yes	Sedentary (little or no regular exercise)
20	Male	School of Medicine	1-3 hours	Tablet	Smartphone	Sitting slouched or leaning forward	1-3 hours	Today	3	Cervical region	Less than 30 minutes	1	No	I do not use any medication	Rarely (less than once per week)	None	No	No	I do not adjust my posture or sitting position when experiencing neck pain	Yes	Sedentary (little or no regular exercise)
20	Female	School of Medicine	1-3 hours	Tablet	Laptop	Sitting upright with full back and head support	5-7 hours	Within the past week	4	Cervical region	30 minutes - 1 hour	0	No	I do not use any medication	Rarely (less than once per week)	None	Yes	Yes	Partially	Yes	Light activity (occasional walking or light sports)
21	Female	School of Pharmacy	1-3 hours	Tablet	None	Sitting slouched or leaning forward	5-7 hours	Today	6	Cervical region	Less than 30 minutes	3	Yes	Muscle relaxants (e.g., Tizanidine, Baclofen, Orphenadrine)	Occasionally (1–2 days per week)	None	Yes	Yes	No	Yes	Light activity (occasional walking or light sports)
22	Female	School of Engineering	1-3 hours	Tablet	Laptop	Sitting upright with partial back support (no head support)	3-5 hours	Within the past week	5	Both shoulders	1-3 hours	3	No	I do not use any medication	Rarely (less than once per week)	None	No	Yes	Yes	Yes	Sedentary (little or no regular exercise)
18	Female	School of Science	1-3 hours	Tablet	Laptop	Sitting slouched or leaning forward	3-5 hours	Today	10	Cervical region	Less than 30 minutes	0	No	I do not use any medication	Rarely (less than once per week)	Stretching or neck exercises	Yes	Yes	Yes	No	Sedentary (little or no regular exercise)
21	Male	School of Business	3-5 hours	Laptop	Tablet	Sitting slouched or leaning forward	3-5 hours	Today	6	Cervical region	Less than 30 minutes	4	No	I do not use any medication	Rarely (less than once per week)	Heat therapy (e.g., warm compress, heating pad), Stretching or neck exercises	Yes	Yes	Partially	Yes	Moderate activity (exercise or sports 1–3 times per week)
20	Female	School of Foreign Languages	3-5 hours	Laptop	Smartphone	Walking	3-5 hours	Today	7	Cervical region	Less than 30 minutes	4	No	I do not use any medication	Rarely (less than once per week)	Massage	No	Yes	Yes	No	Light activity (occasional walking or light sports)
21	Male	School of Rehabilitation Sciences	3-5 hours	Laptop	Smartphone	Lying down	1-3 hours	Today	5	Both shoulders	1-3 hours	0	No	I do not use any medication	Rarely (less than once per week)	Massage	No	Yes	Yes	Yes	High activity (exercise or sports more than 3 times per week
21	Male	School of Shari'a	3-5 hours	Laptop	None	Sitting upright with partial back support (no head support)	3-5 hours	Within the past month	0	Both shoulders	More than 3 hours	0	No	I do not use any medication	Rarely (less than once per week)	Massage	Yes	Yes	Yes	Yes	Light activity (occasional walking or light sports)
24	Male	School of Engineering	3-5 hours	Laptop	Printed books or notes	Sitting upright with full back and head support	1-3 hours	Today	4	Both shoulders	More than 3 hours	0	Yes	Paracetamol (e.g., Panadol, Tylenol)	Occasionally (1–2 days per week)	Massage, Stretching or neck exercises	No	No	I do not adjust my posture or sitting position when experiencing neck pain	Yes	High activity (exercise or sports more than 3 times per week
18	Male	King Abdullah II School of Information Technology	3-5 hours	Laptop	None	Sitting upright with full back and head support	1-3 hours	I have never experienced neck pain	0	I do not experience pain	I do not experience pain	0	No	I do not use any medication	Rarely (less than once per week)	None	I do not experience neck pain	I do not experience neck pain	I do not experience neck pain	Yes	Moderate activity (exercise or sports 1–3 times per week)
19	Female	School of Shari'a	3-5 hours	Laptop	Printed books or notes	Lying down	1-3 hours	In the last 6 months	0	I do not experience pain	I do not experience pain	0	No	I do not use any medication	Rarely (less than once per week)	None	I do not experience neck pain	I do not experience neck pain	I do not experience neck pain	Yes	Light activity (occasional walking or light sports)
19	Female	King Abdullah II School of Information Technology	3-5 hours	Laptop	None	Sitting upright with partial back support (no head support)	1-3 hours	More than 6 months ago	0	I do not experience pain	I do not experience pain	0	No	I do not use any medication	Rarely (less than once per week)	None	I do not experience neck pain	I do not experience neck pain	I do not experience neck pain	Yes	Light activity (occasional walking or light sports)
19	Male	School of Engineering	3-5 hours	Laptop	Printed books or notes	Sitting slouched or leaning forward	1-3 hours	In the last 6 months	0	I do not experience pain	I do not experience pain	0	No	I do not use any medication	Rarely (less than once per week)	None	I do not experience neck pain	I do not experience neck pain	I do not experience neck pain	Not sure	Light activity (occasional walking or light sports)
19	Male	School of Engineering	3-5 hours	Laptop	Printed books or notes	Sitting upright with full back and head support	Less than 1 hour	More than 6 months ago	0	I do not experience pain	I do not experience pain	0	No	I do not use any medication	Rarely (less than once per week)	None	I do not experience neck pain	I do not experience neck pain	I do not experience neck pain	No	Sedentary (little or no regular exercise)
19	Female	School of Business	3-5 hours	Laptop	Printed books or notes	Sitting without back support (e.g., stool or edge of bed)	1-3 hours	Within the past week	2	Cervical region	1-3 hours	2	Yes	Paracetamol (e.g., Panadol, Tylenol)	Occasionally (1–2 days per week)	None	Yes	No	I do not adjust my posture or sitting position when experiencing neck pain	Yes	Moderate activity (exercise or sports 1–3 times per week)
20	Female	School of Educational Sciences	3-5 hours	Laptop	None	Sitting upright with partial back support (no head support)	3-5 hours	More than 6 months ago	0	I do not experience pain	I do not experience pain	0	No	I do not use any medication	Rarely (less than once per week)	None	I do not experience neck pain	I do not experience neck pain	I do not experience neck pain	Yes	Moderate activity (exercise or sports 1–3 times per week)
20	Male	King Abdullah II School of Information Technology	3-5 hours	Laptop	Smartphone	Sitting upright with partial back support (no head support)	1-3 hours	Today	3	Both shoulders	Less than 30 minutes	3	Yes	Nonsteroidal Anti-Inflammatory Drugs (e.g., Ibuprofen, Naproxen, Aspirin)	Occasionally (1–2 days per week)	None	No	No	I do not adjust my posture or sitting position when experiencing neck pain	Yes	Light activity (occasional walking or light sports)
20	Male	School of Arts	3-5 hours	Laptop	Printed books or notes	Sitting slouched or leaning forward	Less than 1 hour	Today	5	Cervical region	Less than 30 minutes	3	No	I do not use any medication	Rarely (less than once per week)	None	No	No	I do not adjust my posture or sitting position when experiencing neck pain	Not sure	Sedentary (little or no regular exercise)
20	Male	School of Medicine	3-5 hours	Laptop	Tablet	Sitting upright with partial back support (no head support)	3-5 hours	Today	8	Cervical region	Less than 30 minutes	2	No	I do not use any medication	Rarely (less than once per week)	None	Yes	Yes	Yes	Yes	Moderate activity (exercise or sports 1–3 times per week)
20	Male	School of Science	3-5 hours	Laptop	Smartphone	Sitting upright with full back and head support	3-5 hours	I have never experienced neck pain	0	I do not experience pain	I do not experience pain	0	No	I do not use any medication	Rarely (less than once per week)	None	I do not experience neck pain	I do not experience neck pain	I do not experience neck pain	Yes	Light activity (occasional walking or light sports)
20	Male	King Abdullah II School of Information Technology	3-5 hours	Laptop	None	Sitting slouched or leaning forward	3-5 hours	Today	6	Cervical region	More than 3 hours	5	No	I do not use any medication	Rarely (less than once per week)	None	Yes	Yes	Partially	Yes	Light activity (occasional walking or light sports)
21	Female	School of Arts	3-5 hours	Laptop	Printed books or notes	Lying down	5-7 hours	Within the past month	0	I do not experience pain	I do not experience pain	0	No	I do not use any medication	Rarely (less than once per week)	None	I do not experience neck pain	I do not experience neck pain	I do not experience neck pain	Yes	Sedentary (little or no regular exercise)
21	Female	King Abdullah II School of Information Technology	3-5 hours	Laptop	Smartphone	Sitting upright with partial back support (no head support)	1-3 hours	I have never experienced neck pain	0	I do not experience pain	I do not experience pain	0	No	I do not use any medication	Rarely (less than once per week)	None	I do not experience neck pain	I do not experience neck pain	I do not experience neck pain	Yes	Light activity (occasional walking or light sports)
21	Male	School of Foreign Languages	3-5 hours	Laptop	Printed books or notes	Sitting slouched or leaning forward	3-5 hours	Within the past month	0	I do not experience pain	I do not experience pain	0	No	I do not use any medication	Rarely (less than once per week)	None	I do not experience neck pain	I do not experience neck pain	I do not experience neck pain	No	High activity (exercise or sports more than 3 times per week
21	Male	School of Engineering	3-5 hours	Laptop	Smartphone	Sitting slouched or leaning forward	3-5 hours	In the last 6 months	0	I do not experience pain	I do not experience pain	0	No	I do not use any medication	Rarely (less than once per week)	None	I do not experience neck pain	I do not experience neck pain	I do not experience neck pain	Yes	Light activity (occasional walking or light sports)
21	Male	School of Engineering	3-5 hours	Laptop	None	Sitting upright with partial back support (no head support)	1-3 hours	More than 6 months ago	0	I do not experience pain	I do not experience pain	0	No	I do not use any medication	Rarely (less than once per week)	None	I do not experience neck pain	I do not experience neck pain	I do not experience neck pain	Yes	High activity (exercise or sports more than 3 times per week
21	Male	School of Engineering	3-5 hours	Laptop	Tablet	Sitting upright with partial back support (no head support)	1-3 hours	In the last 6 months	0	I do not experience pain	I do not experience pain	0	No	I do not use any medication	Rarely (less than once per week)	None	I do not experience neck pain	I do not experience neck pain	I do not experience neck pain	Yes	Moderate activity (exercise or sports 1–3 times per week)
21	Male	School of Business	3-5 hours	Laptop	None	Lying down	Less than 1 hour	Today	9	Cervical region	Less than 30 minutes	2	No	I do not use any medication	Rarely (less than once per week)	None	No	No	I do not adjust my posture or sitting position when experiencing neck pain	Yes	Sedentary (little or no regular exercise)
21	Male	School of Sport Science	3-5 hours	Laptop	Printed books or notes	Sitting upright with partial back support (no head support)	1-3 hours	I have never experienced neck pain	0	I do not experience pain	I do not experience pain	0	No	I do not use any medication	Rarely (less than once per week)	None	No	No	I do not adjust my posture or sitting position when experiencing neck pain	Yes	High activity (exercise or sports more than 3 times per week
22	Male	King Abdullah II School of Information Technology	3-5 hours	Laptop	None	Sitting upright with partial back support (no head support)	1-3 hours	Within the past week	3	I do not experience pain	I do not experience pain	0	No	I do not use any medication	Rarely (less than once per week)	None	I do not experience neck pain	I do not experience neck pain	I do not experience neck pain	Yes	Light activity (occasional walking or light sports)
22	Male	School of Engineering	3-5 hours	Laptop	Smartphone	Sitting upright with full back and head support	1-3 hours	Within the past week	1	Left shoulder	1-3 hours	0	Yes	Paracetamol (e.g., Panadol, Tylenol)	Occasionally (1–2 days per week)	None	No	No	I do not adjust my posture or sitting position when experiencing neck pain	Yes	Light activity (occasional walking or light sports)
22	Female	School of Engineering	3-5 hours	Laptop	None	Sitting slouched or leaning forward	1-3 hours	Within the past week	4	Both shoulders	30 minutes - 1 hour	2	Yes	Nonsteroidal Anti-Inflammatory Drugs (e.g., Ibuprofen, Naproxen, Aspirin)	Occasionally (1–2 days per week)	None	No	No	I do not adjust my posture or sitting position when experiencing neck pain	Yes	Sedentary (little or no regular exercise)
23	Male	King Abdullah II School of Information Technology	3-5 hours	Laptop	None	Sitting upright with full back and head support	1-3 hours	In the last 6 months	0	I do not experience pain	I do not experience pain	0	No	I do not use any medication	Rarely (less than once per week)	None	I do not experience neck pain	I do not experience neck pain	I do not experience neck pain	Not sure	Moderate activity (exercise or sports 1–3 times per week)
23	Male	Prince Al Hussein Bin Abdullah II School of International Studies	3-5 hours	Laptop	Tablet	Sitting upright with partial back support (no head support)	1-3 hours	More than 6 months ago	0	I do not experience pain	I do not experience pain	0	No	I do not use any medication	Rarely (less than once per week)	None	I do not experience neck pain	No	I do not adjust my posture or sitting position when experiencing neck pain	Yes	Light activity (occasional walking or light sports)
23	Male	School of Engineering	3-5 hours	Laptop	Smartphone	Sitting upright with partial back support (no head support)	3-5 hours	Today	10	Right shoulder	More than 3 hours	7	No	I do not use any medication	Rarely (less than once per week)	None	No	Yes	No	Yes	Light activity (occasional walking or light sports)
24	Male	School of Science	3-5 hours	Laptop	Smartphone	Sitting upright with partial back support (no head support)	3-5 hours	Within the past month	0	I do not experience pain	I do not experience pain	0	No	I do not use any medication	Rarely (less than once per week)	None	I do not experience neck pain	I do not experience neck pain	I do not experience neck pain	Yes	Sedentary (little or no regular exercise)
24	Male	School of Engineering	3-5 hours	Laptop	Smartphone	Sitting upright with partial back support (no head support)	Less than 1 hour	More than 6 months ago	0	I do not experience pain	I do not experience pain	0	No	I do not use any medication	Rarely (less than once per week)	None	I do not experience neck pain	I do not experience neck pain	I do not experience neck pain	Yes	Light activity (occasional walking or light sports)
24	Male	School of Business	3-5 hours	Laptop	Smartphone	Sitting slouched or leaning forward	1-3 hours	I have never experienced neck pain	0	I do not experience pain	I do not experience pain	0	No	I do not use any medication	Rarely (less than once per week)	None	No	No	I do not adjust my posture or sitting position when experiencing neck pain	Yes	Moderate activity (exercise or sports 1–3 times per week)
25	Female	School of Graduate Studies	3-5 hours	Laptop	Printed books or notes	Sitting upright with full back and head support	1-3 hours	I have never experienced neck pain	0	I do not experience pain	I do not experience pain	0	No	I do not use any medication	Rarely (less than once per week)	None	I do not experience neck pain	I do not experience neck pain	I do not experience neck pain	Yes	Sedentary (little or no regular exercise)
25	Male	King Abdullah II School of Information Technology	3-5 hours	Laptop	None	Sitting upright with full back and head support	Less than 1 hour	More than 6 months ago	0	I do not experience pain	I do not experience pain	0	No	I do not use any medication	Rarely (less than once per week)	None	I do not experience neck pain	I do not experience neck pain	I do not experience neck pain	Yes	Light activity (occasional walking or light sports)
26	Male	School of Engineering	3-5 hours	Laptop	None	Sitting upright with partial back support (no head support)	1-3 hours	I have never experienced neck pain	0	I do not experience pain	I do not experience pain	0	No	I do not use any medication	Rarely (less than once per week)	None	No	No	I do not adjust my posture or sitting position when experiencing neck pain	No	Light activity (occasional walking or light sports)
28	Male	School of Arts and Design	3-5 hours	Laptop	Tablet	Sitting upright with partial back support (no head support)	More than 7 hours	Today	5	Right shoulder	More than 3 hours	2	Yes	Nonsteroidal Anti-Inflammatory Drugs (e.g., Ibuprofen, Naproxen, Aspirin)	Frequently (3–5 days per week)	None	No	No	I do not adjust my posture or sitting position when experiencing neck pain	Yes	Moderate activity (exercise or sports 1–3 times per week)
18	Male	School of Law	3-5 hours	Laptop	Smartphone	Sitting slouched or leaning forward	More than 7 hours	Today	4	Cervical region	Less than 30 minutes	0	No	I do not use any medication	Rarely (less than once per week)	Stretching or neck exercises	Yes	Yes	Yes	No	Light activity (occasional walking or light sports)
19	Male	School of Agriculture	3-5 hours	Laptop	None	Sitting slouched or leaning forward	3-5 hours	Today	1	Cervical region	Less than 30 minutes	0	No	I do not use any medication	Rarely (less than once per week)	Stretching or neck exercises	No	Yes	Partially	Yes	Sedentary (little or no regular exercise)
19	Female	School of Engineering	3-5 hours	Laptop	Smartphone	Sitting upright with full back and head support	3-5 hours	Today	7	Cervical region	Less than 30 minutes	9	No	I do not use any medication	Rarely (less than once per week)	Stretching or neck exercises	Yes	Yes	Partially	Yes	Light activity (occasional walking or light sports)
21	Male	School of Dentistry	3-5 hours	Laptop	Smartphone	Sitting slouched or leaning forward	5-7 hours	Today	8	Cervical region	More than 3 hours	5	No	I do not use any medication	Rarely (less than once per week)	Stretching or neck exercises	No	Yes	Partially	Not sure	High activity (exercise or sports more than 3 times per week
22	Male	School of Agriculture	3-5 hours	Laptop	Printed books or notes	Sitting upright with partial back support (no head support)	1-3 hours	Today	10	Right shoulder	More than 3 hours	0	No	I do not use any medication	Rarely (less than once per week)	Stretching or neck exercises	Yes	Yes	Partially	Yes	Light activity (occasional walking or light sports)
20	Female	School of Shari'a	3-5 hours	Printed books or notes	Smartphone	Sitting slouched or leaning forward	Less than 1 hour	Today	0	Right shoulder	More than 3 hours	4	Yes	Muscle relaxants (e.g., Tizanidine, Baclofen, Orphenadrine)	Occasionally (1–2 days per week)	Heat therapy (e.g., warm compress, heating pad)	Yes	No	I do not adjust my posture or sitting position when experiencing neck pain	No	Light activity (occasional walking or light sports)
23	Female	School of Pharmacy	3-5 hours	Printed books or notes	Tablet	Sitting slouched or leaning forward	More than 7 hours	Today	9	Both shoulders	30 minutes - 1 hour	1	Yes	Paracetamol (e.g., Panadol, Tylenol)	Occasionally (1–2 days per week)	Heat therapy (e.g., warm compress, heating pad)	No	Yes	Partially	Yes	Sedentary (little or no regular exercise)
19	Female	School of Arts	3-5 hours	Printed books or notes	Laptop	Walking	3-5 hours	Today	7	Both shoulders	More than 3 hours	4	No	I do not use any medication	Rarely (less than once per week)	Massage, Stretching or neck exercises	Yes	Yes	Partially	Yes	Light activity (occasional walking or light sports)
19	Female	School of Sport Science	3-5 hours	Printed books or notes	Tablet	Lying down	Less than 1 hour	Within the past week	4	Left shoulder	Less than 30 minutes	0	No	I do not use any medication	Rarely (less than once per week)	Massage, Stretching or neck exercises	No	Yes	Partially	Yes	Moderate activity (exercise or sports 1–3 times per week)
19	Female	School of Law	3-5 hours	Printed books or notes	Smartphone	Walking	3-5 hours	Today	4	Both shoulders	Less than 30 minutes	0	No	I do not use any medication	Rarely (less than once per week)	Massage, Stretching or neck exercises	No	Yes	Yes	No	Light activity (occasional walking or light sports)
18	Female	School of Law	3-5 hours	Printed books or notes	Tablet	Sitting upright with full back and head support	3-5 hours	Within the past month	0	I do not experience pain	I do not experience pain	0	No	I do not use any medication	Rarely (less than once per week)	None	I do not experience neck pain	I do not experience neck pain	I do not experience neck pain	Yes	Light activity (occasional walking or light sports)
19	Male	School of Engineering	3-5 hours	Printed books or notes	Laptop	Sitting upright with full back and head support	1-3 hours	More than 6 months ago	0	I do not experience pain	I do not experience pain	0	No	I do not use any medication	Rarely (less than once per week)	None	I do not experience neck pain	I do not experience neck pain	I do not experience neck pain	Yes	Moderate activity (exercise or sports 1–3 times per week)
20	Female	School of Arts	3-5 hours	Printed books or notes	Laptop	Sitting slouched or leaning forward	1-3 hours	Within the past month	0	I do not experience pain	I do not experience pain	0	No	I do not use any medication	Rarely (less than once per week)	None	I do not experience neck pain	I do not experience neck pain	I do not experience neck pain	Yes	Sedentary (little or no regular exercise)
20	Female	School of Shari'a	3-5 hours	Printed books or notes	Smartphone	Sitting upright with full back and head support	1-3 hours	I have never experienced neck pain	0	I do not experience pain	I do not experience pain	0	No	I do not use any medication	Rarely (less than once per week)	None	I do not experience neck pain	I do not experience neck pain	I do not experience neck pain	Yes	High activity (exercise or sports more than 3 times per week
20	Female	School of Archaeology and Tourism	3-5 hours	Printed books or notes	None	Sitting upright with full back and head support	1-3 hours	I have never experienced neck pain	0	I do not experience pain	I do not experience pain	0	No	I do not use any medication	Rarely (less than once per week)	None	I do not experience neck pain	I do not experience neck pain	I do not experience neck pain	Yes	Light activity (occasional walking or light sports)
20	Male	School of Science	3-5 hours	Printed books or notes	Smartphone	Sitting upright with partial back support (no head support)	Less than 1 hour	Within the past week	1	Cervical region	1-3 hours	0	No	I do not use any medication	Rarely (less than once per week)	None	No	Yes	Yes	Yes	Moderate activity (exercise or sports 1–3 times per week)
21	Female	School of Rehabilitation Sciences	3-5 hours	Printed books or notes	Smartphone	Sitting slouched or leaning forward	Less than 1 hour	I have never experienced neck pain	0	I do not experience pain	I do not experience pain	0	No	I do not use any medication	Rarely (less than once per week)	None	I do not experience neck pain	I do not experience neck pain	I do not experience neck pain	Yes	Light activity (occasional walking or light sports)
21	Male	School of Arts	3-5 hours	Printed books or notes	Laptop	Sitting upright with full back and head support	1-3 hours	I have never experienced neck pain	0	I do not experience pain	I do not experience pain	0	No	I do not use any medication	Rarely (less than once per week)	None	I do not experience neck pain	I do not experience neck pain	I do not experience neck pain	Yes	Light activity (occasional walking or light sports)
21	Female	School of Educational Sciences	3-5 hours	Printed books or notes	Smartphone	Walking	1-3 hours	Within the past week	4	Cervical region	Less than 30 minutes	0	No	I do not use any medication	Rarely (less than once per week)	None	No	Yes	Yes	Yes	High activity (exercise or sports more than 3 times per week
21	Male	School of Shari'a	3-5 hours	Printed books or notes	Smartphone	Sitting upright with partial back support (no head support)	Less than 1 hour	Within the past month	0	I do not experience pain	I do not experience pain	0	No	I do not use any medication	Rarely (less than once per week)	None	I do not experience neck pain	I do not experience neck pain	I do not experience neck pain	Yes	Light activity (occasional walking or light sports)
21	Female	School of Foreign Languages	3-5 hours	Printed books or notes	Smartphone	Sitting upright with partial back support (no head support)	1-3 hours	Within the past week	1	Cervical region	More than 3 hours	0	No	I do not use any medication	Rarely (less than once per week)	None	Yes	Yes	Partially	No	Light activity (occasional walking or light sports)
22	Female	School of Sport Science	3-5 hours	Printed books or notes	None	Sitting upright with full back and head support	1-3 hours	In the last 6 months	0	I do not experience pain	I do not experience pain	0	No	I do not use any medication	Rarely (less than once per week)	None	I do not experience neck pain	I do not experience neck pain	I do not experience neck pain	No	High activity (exercise or sports more than 3 times per week
22	Male	School of Arts	3-5 hours	Printed books or notes	Smartphone	Walking	1-3 hours	More than 6 months ago	0	I do not experience pain	I do not experience pain	0	No	I do not use any medication	Rarely (less than once per week)	None	I do not experience neck pain	I do not experience neck pain	I do not experience neck pain	Yes	High activity (exercise or sports more than 3 times per week
22	Female	School of Agriculture	3-5 hours	Printed books or notes	Smartphone	Lying down	3-5 hours	Today	10	Left shoulder	More than 3 hours	0	Yes	Nonsteroidal Anti-Inflammatory Drugs (e.g., Ibuprofen, Naproxen, Aspirin), Paracetamol (e.g., Panadol, Tylenol), Muscle relaxants (e.g., Tizanidine, Baclofen, Orphenadrine)	Occasionally (1–2 days per week)	None	Yes	Yes	No	Yes	Light activity (occasional walking or light sports)
22	Male	School of Shari'a	3-5 hours	Printed books or notes	Laptop	Sitting slouched or leaning forward	1-3 hours	I have never experienced neck pain	0	I do not experience pain	I do not experience pain	0	No	I do not use any medication	Rarely (less than once per week)	None	I do not experience neck pain	I do not experience neck pain	I do not experience neck pain	No	High activity (exercise or sports more than 3 times per week
23	Male	School of Shari'a	3-5 hours	Printed books or notes	Smartphone	Sitting slouched or leaning forward	1-3 hours	I have never experienced neck pain	0	I do not experience pain	I do not experience pain	0	No	I do not use any medication	Rarely (less than once per week)	None	I do not experience neck pain	I do not experience neck pain	I do not experience neck pain	No	Light activity (occasional walking or light sports)
19	Female	School of Shari'a	3-5 hours	Printed books or notes	Smartphone	Walking	3-5 hours	Within the past week	5	Cervical region	Less than 30 minutes	6	No	I do not use any medication	Rarely (less than once per week)	Stretching or neck exercises	Yes	Yes	Partially	Yes	Light activity (occasional walking or light sports)
21	Female	School of Nursing	3-5 hours	Printed books or notes	Smartphone	Sitting upright with partial back support (no head support)	1-3 hours	Today	10	Left shoulder	Less than 30 minutes	2	Yes	Muscle relaxants (e.g., Tizanidine, Baclofen, Orphenadrine)	Occasionally (1–2 days per week)	Stretching or neck exercises	Yes	Yes	Partially	Yes	Sedentary (little or no regular exercise)
22	Male	School of Arts	3-5 hours	Printed books or notes	Smartphone	Sitting slouched or leaning forward	1-3 hours	Within the past week	3	Cervical region	More than 3 hours	6	Yes	Nonsteroidal Anti-Inflammatory Drugs (e.g., Ibuprofen, Naproxen, Aspirin)	Occasionally (1–2 days per week)	Stretching or neck exercises	Yes	No	I do not adjust my posture or sitting position when experiencing neck pain	Yes	High activity (exercise or sports more than 3 times per week
23	Female	School of Business	3-5 hours	Printed books or notes	Smartphone	Sitting slouched or leaning forward	1-3 hours	Today	5	Both shoulders	30 minutes - 1 hour	2	No	I do not use any medication	Rarely (less than once per week)	Stretching or neck exercises	Yes	Yes	Yes	Yes	Light activity (occasional walking or light sports)
21	Female	School of Arts	3-5 hours	Smartphone	None	Lying down	1-3 hours	Today	3	Both shoulders	1-3 hours	6	Yes	Paracetamol (e.g., Panadol, Tylenol)	Frequently (3–5 days per week)	Massage, Stretching or neck exercises	Yes	Yes	Partially	No	Sedentary (little or no regular exercise)
20	Female	School of Sport Science	3-5 hours	Smartphone	None	Sitting upright with partial back support (no head support)	1-3 hours	Within the past month	0	I do not experience pain	I do not experience pain	0	No	I do not use any medication	Rarely (less than once per week)	None	I do not experience neck pain	I do not experience neck pain	I do not experience neck pain	Yes	Moderate activity (exercise or sports 1–3 times per week)
20	Male	School of Sport Science	3-5 hours	Smartphone	None	Lying down	Less than 1 hour	Within the past month	0	I do not experience pain	I do not experience pain	0	No	I do not use any medication	Rarely (less than once per week)	None	I do not experience neck pain	I do not experience neck pain	I do not experience neck pain	Yes	High activity (exercise or sports more than 3 times per week
21	Female	School of Agriculture	3-5 hours	Smartphone	None	Sitting upright with partial back support (no head support)	1-3 hours	I have never experienced neck pain	0	I do not experience pain	I do not experience pain	0	No	I do not use any medication	Rarely (less than once per week)	None	I do not experience neck pain	I do not experience neck pain	I do not experience neck pain	Yes	Light activity (occasional walking or light sports)
21	Male	School of Arts and Design	3-5 hours	Smartphone	None	Sitting upright with full back and head support	1-3 hours	Within the past month	0	I do not experience pain	I do not experience pain	0	No	I do not use any medication	Rarely (less than once per week)	None	No	No	I do not adjust my posture or sitting position when experiencing neck pain	No	Light activity (occasional walking or light sports)
21	Female	School of Business	3-5 hours	Smartphone	Printed books or notes	Sitting slouched or leaning forward	3-5 hours	Today	10	Cervical region	More than 3 hours	8	No	I do not use any medication	Rarely (less than once per week)	None	No	Yes	Yes	Yes	Moderate activity (exercise or sports 1–3 times per week)
23	Male	School of Foreign Languages	3-5 hours	Smartphone	Laptop	Sitting slouched or leaning forward	1-3 hours	Within the past month	0	I do not experience pain	I do not experience pain	0	No	I do not use any medication	Rarely (less than once per week)	None	I do not experience neck pain	I do not experience neck pain	I do not experience neck pain	Yes	Light activity (occasional walking or light sports)
24	Female	School of Science	3-5 hours	Smartphone	Laptop	Sitting upright with partial back support (no head support)	3-5 hours	Within the past month	0	I do not experience pain	I do not experience pain	0	No	I do not use any medication	Rarely (less than once per week)	None	I do not experience neck pain	I do not experience neck pain	I do not experience neck pain	Yes	Sedentary (little or no regular exercise)
25	Male	School of Business	3-5 hours	Smartphone	None	Sitting upright with partial back support (no head support)	Less than 1 hour	More than 6 months ago	0	I do not experience pain	I do not experience pain	0	No	I do not use any medication	Rarely (less than once per week)	None	I do not experience neck pain	I do not experience neck pain	I do not experience neck pain	No	Light activity (occasional walking or light sports)
18	Female	School of Arts and Design	3-5 hours	Smartphone	Tablet	Sitting slouched or leaning forward	More than 7 hours	Today	6	Both shoulders	Less than 30 minutes	5	Yes	Nonsteroidal Anti-Inflammatory Drugs (e.g., Ibuprofen, Naproxen, Aspirin)	Occasionally (1–2 days per week)	Physical therapy sessions	Yes	Yes	Yes	Yes	Sedentary (little or no regular exercise)
19	Female	School of Shari'a	3-5 hours	Smartphone	Laptop	Sitting upright with full back and head support	3-5 hours	Today	8	Cervical region	Less than 30 minutes	6	No	I do not use any medication	Rarely (less than once per week)	Stretching or neck exercises	Yes	No	I do not adjust my posture or sitting position when experiencing neck pain	Yes	Light activity (occasional walking or light sports)
18	Female	School of Pharmacy	3-5 hours	Tablet	None	Sitting slouched or leaning forward	3-5 hours	Within the past week	3	Left shoulder	Less than 30 minutes	0	No	I do not use any medication	Rarely (less than once per week)	Massage	Yes	Yes	Yes	Yes	Sedentary (little or no regular exercise)
21	Female	School of Agriculture	3-5 hours	Tablet	Printed books or notes	Sitting upright with partial back support (no head support)	3-5 hours	Today	10	Both shoulders	30 minutes - 1 hour	5	Yes	Nonsteroidal Anti-Inflammatory Drugs (e.g., Ibuprofen, Naproxen, Aspirin), Paracetamol (e.g., Panadol, Tylenol), Muscle relaxants (e.g., Tizanidine, Baclofen, Orphenadrine)	Frequently (3–5 days per week)	Massage	No	No	I do not adjust my posture or sitting position when experiencing neck pain	Yes	Light activity (occasional walking or light sports)
21	Male	School of Business	3-5 hours	Tablet	Smartphone	Sitting slouched or leaning forward	5-7 hours	Today	3	Cervical region	More than 3 hours	7	Yes	Paracetamol (e.g., Panadol, Tylenol), Corticosteroids	Frequently (3–5 days per week)	Massage	No	Yes	Partially	Yes	High activity (exercise or sports more than 3 times per week
20	Female	School of Pharmacy	3-5 hours	Tablet	None	Sitting upright with partial back support (no head support)	More than 7 hours	Within the past week	5	Both shoulders	1-3 hours	0	No	I do not use any medication	Rarely (less than once per week)	Massage, Stretching or neck exercises	No	Yes	Partially	Yes	Sedentary (little or no regular exercise)
20	Female	School of Medicine	3-5 hours	Tablet	None	Sitting slouched or leaning forward	3-5 hours	Within the past week	2	Right shoulder	30 minutes - 1 hour	0	No	I do not use any medication	Rarely (less than once per week)	Massage, Stretching or neck exercises	No	Yes	Partially	Yes	Light activity (occasional walking or light sports)
21	Female	School of Rehabilitation Sciences	3-5 hours	Tablet	Laptop	Sitting slouched or leaning forward	3-5 hours	Today	10	Cervical region	Less than 30 minutes	7	No	I do not use any medication	Rarely (less than once per week)	Massage, Stretching or neck exercises	Yes	Yes	Yes	Yes	Light activity (occasional walking or light sports)
19	Female	School of Medicine	3-5 hours	Tablet	Laptop	Sitting slouched or leaning forward	5-7 hours	Within the past week	1	Cervical region	Less than 30 minutes	0	No	I do not use any medication	Rarely (less than once per week)	None	No	No	I do not adjust my posture or sitting position when experiencing neck pain	Yes	Light activity (occasional walking or light sports)
19	Female	School of Medicine	3-5 hours	Tablet	None	Sitting slouched or leaning forward	5-7 hours	Within the past week	1	Cervical region	1-3 hours	2	No	I do not use any medication	Rarely (less than once per week)	None	No	Yes	Partially	No	Light activity (occasional walking or light sports)
20	Female	School of Medicine	3-5 hours	Tablet	Printed books or notes	Sitting slouched or leaning forward	5-7 hours	I have never experienced neck pain	0	I do not experience pain	I do not experience pain	0	No	I do not use any medication	Rarely (less than once per week)	None	I do not experience neck pain	I do not experience neck pain	I do not experience neck pain	Yes	Sedentary (little or no regular exercise)
20	Male	School of Nursing	3-5 hours	Tablet	Laptop	Sitting upright with partial back support (no head support)	3-5 hours	Within the past month	0	I do not experience pain	I do not experience pain	0	No	I do not use any medication	Rarely (less than once per week)	None	I do not experience neck pain	I do not experience neck pain	I do not experience neck pain	Yes	Moderate activity (exercise or sports 1–3 times per week)
20	Female	School of Medicine	3-5 hours	Tablet	None	Sitting upright with partial back support (no head support)	3-5 hours	In the last 6 months	0	I do not experience pain	I do not experience pain	0	No	I do not use any medication	Rarely (less than once per week)	None	I do not experience neck pain	I do not experience neck pain	I do not experience neck pain	Yes	Light activity (occasional walking or light sports)
20	Male	School of Medicine	3-5 hours	Tablet	Smartphone	Sitting upright with partial back support (no head support)	3-5 hours	In the last 6 months	0	I do not experience pain	I do not experience pain	0	No	I do not use any medication	Rarely (less than once per week)	None	I do not experience neck pain	I do not experience neck pain	I do not experience neck pain	Yes	Sedentary (little or no regular exercise)
20	Male	School of Science	3-5 hours	Tablet	Printed books or notes	Sitting slouched or leaning forward	3-5 hours	Within the past month	0	I do not experience pain	I do not experience pain	0	No	I do not use any medication	Rarely (less than once per week)	None	I do not experience neck pain	I do not experience neck pain	I do not experience neck pain	Yes	High activity (exercise or sports more than 3 times per week
20	Female	School of Medicine	3-5 hours	Tablet	None	Sitting slouched or leaning forward	3-5 hours	I have never experienced neck pain	0	I do not experience pain	I do not experience pain	0	No	I do not use any medication	Rarely (less than once per week)	None	I do not experience neck pain	I do not experience neck pain	I do not experience neck pain	Yes	Sedentary (little or no regular exercise)
20	Female	School of Medicine	3-5 hours	Tablet	None	Sitting slouched or leaning forward	5-7 hours	Within the past month	0	I do not experience pain	I do not experience pain	0	No	I do not use any medication	Rarely (less than once per week)	None	I do not experience neck pain	I do not experience neck pain	I do not experience neck pain	Yes	Sedentary (little or no regular exercise)
20	Male	School of Medicine	3-5 hours	Tablet	None	Sitting upright with partial back support (no head support)	3-5 hours	Within the past month	0	I do not experience pain	I do not experience pain	0	No	I do not use any medication	Rarely (less than once per week)	None	I do not experience neck pain	I do not experience neck pain	I do not experience neck pain	Yes	High activity (exercise or sports more than 3 times per week
20	Male	School of Medicine	3-5 hours	Tablet	None	Sitting without back support (e.g., stool or edge of bed)	1-3 hours	Today	1	Cervical region	More than 3 hours	6	Yes	Nonsteroidal Anti-Inflammatory Drugs (e.g., Ibuprofen, Naproxen, Aspirin)	Occasionally (1–2 days per week)	None	Yes	No	I do not adjust my posture or sitting position when experiencing neck pain	Yes	Moderate activity (exercise or sports 1–3 times per week)
20	Female	School of Pharmacy	3-5 hours	Tablet	None	Sitting upright with full back and head support	5-7 hours	Today	3	Both shoulders	Less than 30 minutes	0	No	I do not use any medication	Rarely (less than once per week)	None	No	Yes	Yes	No	Sedentary (little or no regular exercise)
20	Female	School of Medicine	3-5 hours	Tablet	Laptop	Sitting upright with partial back support (no head support)	5-7 hours	Within the past week	6	Cervical region	30 minutes - 1 hour	6	No	I do not use any medication	Rarely (less than once per week)	None	Yes	Yes	Yes	Yes	Moderate activity (exercise or sports 1–3 times per week)
20	Female	School of Engineering	3-5 hours	Tablet	Laptop	Sitting upright with partial back support (no head support)	1-3 hours	I have never experienced neck pain	0	I do not experience pain	I do not experience pain	0	No	I do not use any medication	Rarely (less than once per week)	None	I do not experience neck pain	I do not experience neck pain	I do not experience neck pain	Yes	Light activity (occasional walking or light sports)
20	Male	School of Medicine	3-5 hours	Tablet	Laptop	Sitting slouched or leaning forward	3-5 hours	Within the past week	5	Cervical region	1-3 hours	4	No	I do not use any medication	Rarely (less than once per week)	None	No	No	I do not adjust my posture or sitting position when experiencing neck pain	Yes	Moderate activity (exercise or sports 1–3 times per week)
21	Female	School of Medicine	3-5 hours	Tablet	Laptop	Sitting slouched or leaning forward	5-7 hours	In the last 6 months	0	I do not experience pain	I do not experience pain	0	No	I do not use any medication	Rarely (less than once per week)	None	I do not experience neck pain	I do not experience neck pain	I do not experience neck pain	Yes	Sedentary (little or no regular exercise)
21	Female	School of Dentistry	3-5 hours	Tablet	Laptop	Sitting slouched or leaning forward	3-5 hours	More than 6 months ago	0	I do not experience pain	I do not experience pain	0	No	I do not use any medication	Rarely (less than once per week)	None	I do not experience neck pain	I do not experience neck pain	I do not experience neck pain	Yes	Light activity (occasional walking or light sports)
21	Male	School of Pharmacy	3-5 hours	Tablet	Laptop	Sitting slouched or leaning forward	5-7 hours	I have never experienced neck pain	0	I do not experience pain	I do not experience pain	0	No	I do not use any medication	Rarely (less than once per week)	None	I do not experience neck pain	I do not experience neck pain	I do not experience neck pain	Yes	High activity (exercise or sports more than 3 times per week
21	Female	School of Medicine	3-5 hours	Tablet	None	Sitting upright with full back and head support	More than 7 hours	In the last 6 months	0	I do not experience pain	I do not experience pain	0	No	I do not use any medication	Rarely (less than once per week)	None	I do not experience neck pain	I do not experience neck pain	I do not experience neck pain	Yes	High activity (exercise or sports more than 3 times per week
21	Female	School of Dentistry	3-5 hours	Tablet	None	Lying down	More than 7 hours	Within the past month	0	I do not experience pain	I do not experience pain	0	No	I do not use any medication	Rarely (less than once per week)	None	I do not experience neck pain	I do not experience neck pain	I do not experience neck pain	Yes	Sedentary (little or no regular exercise)
21	Female	School of Dentistry	3-5 hours	Tablet	Smartphone	Sitting slouched or leaning forward	3-5 hours	Within the past month	0	I do not experience pain	I do not experience pain	0	No	I do not use any medication	Rarely (less than once per week)	None	I do not experience neck pain	I do not experience neck pain	I do not experience neck pain	Yes	Sedentary (little or no regular exercise)
22	Female	School of Medicine	3-5 hours	Tablet	None	Sitting slouched or leaning forward	1-3 hours	More than 6 months ago	0	I do not experience pain	I do not experience pain	0	No	I do not use any medication	Rarely (less than once per week)	None	I do not experience neck pain	I do not experience neck pain	I do not experience neck pain	Yes	Moderate activity (exercise or sports 1–3 times per week)
22	Male	School of Medicine	3-5 hours	Tablet	Smartphone	Sitting upright with full back and head support	More than 7 hours	Within the past month	0	Cervical region	I do not experience pain	0	No	I do not use any medication	Rarely (less than once per week)	None	No	Yes	Yes	Yes	High activity (exercise or sports more than 3 times per week
24	Male	School of Dentistry	3-5 hours	Tablet	Laptop	Sitting slouched or leaning forward	3-5 hours	Within the past week	2	Cervical region	1-3 hours	0	No	I do not use any medication	Rarely (less than once per week)	None	Yes	Yes	Yes	Yes	Sedentary (little or no regular exercise)
20	Female	School of Medicine	3-5 hours	Tablet	Laptop	Sitting without back support (e.g., stool or edge of bed)	5-7 hours	Today	4	Cervical region	1-3 hours	0	Yes	Paracetamol (e.g., Panadol, Tylenol)	Occasionally (1–2 days per week)	Physical therapy sessions, Stretching or neck exercises	Yes	Yes	Partially	Yes	High activity (exercise or sports more than 3 times per week
20	Female	School of Medicine	3-5 hours	Tablet	None	Sitting slouched or leaning forward	5-7 hours	Within the past week	5	Both shoulders	Less than 30 minutes	0	No	I do not use any medication	Rarely (less than once per week)	Physical therapy sessions, Stretching or neck exercises	Yes	Yes	Yes	Yes	Sedentary (little or no regular exercise)
18	Female	School of Pharmacy	3-5 hours	Tablet	Printed books or notes	Sitting slouched or leaning forward	1-3 hours	Within the past week	2	Cervical region	More than 3 hours	0	No	I do not use any medication	Rarely (less than once per week)	Stretching or neck exercises	Yes	Yes	Yes	Yes	Light activity (occasional walking or light sports)
20	Female	School of Sport Science	3-5 hours	Tablet	Smartphone	Sitting upright with partial back support (no head support)	5-7 hours	Within the past week	5	Cervical region	Less than 30 minutes	0	No	I do not use any medication	Rarely (less than once per week)	Stretching or neck exercises	Yes	No	I do not adjust my posture or sitting position when experiencing neck pain	Yes	High activity (exercise or sports more than 3 times per week
20	Female	School of Dentistry	3-5 hours	Tablet	None	Sitting upright with full back and head support	5-7 hours	Today	6	Cervical region	More than 3 hours	5	Yes	Paracetamol (e.g., Panadol, Tylenol)	Occasionally (1–2 days per week)	Stretching or neck exercises	No	Yes	Yes	Yes	Sedentary (little or no regular exercise)
21	Female	School of Medicine	3-5 hours	Tablet	Laptop	Sitting slouched or leaning forward	5-7 hours	Today	5	Both shoulders	Less than 30 minutes	3	No	I do not use any medication	Rarely (less than once per week)	Stretching or neck exercises	No	Yes	Yes	Yes	Moderate activity (exercise or sports 1–3 times per week)
21	Female	School of Science	3-5 hours	Tablet	Printed books or notes	Sitting slouched or leaning forward	3-5 hours	Today	5	Cervical region	More than 3 hours	4	No	I do not use any medication	Rarely (less than once per week)	Stretching or neck exercises	No	Yes	Yes	Yes	Moderate activity (exercise or sports 1–3 times per week)
22	Female	School of Pharmacy	3-5 hours	Tablet	Laptop	Sitting upright with full back and head support	1-3 hours	Today	3	Cervical region	Less than 30 minutes	3	No	I do not use any medication	Rarely (less than once per week)	Stretching or neck exercises	No	Yes	Partially	Yes	Sedentary (little or no regular exercise)
20	Female	School of Shari'a	5-7 hours	Laptop	Printed books or notes	Sitting slouched or leaning forward	3-5 hours	Today	6	Cervical region	Less than 30 minutes	8	No	I do not use any medication	Rarely (less than once per week)	Heat therapy (e.g., warm compress, heating pad)	Yes	Yes	Yes	Yes	Light activity (occasional walking or light sports)
21	Male	School of Business	5-7 hours	Laptop	Smartphone	Sitting upright with partial back support (no head support)	3-5 hours	Today	10	Cervical region	1-3 hours	3	No	I do not use any medication	Rarely (less than once per week)	Heat therapy (e.g., warm compress, heating pad), Cold therapy (e.g., ice packs), Physical therapy sessions, Stretching or neck exercises	Yes	Yes	Yes	Yes	Light activity (occasional walking or light sports)
23	Male	School of Engineering	5-7 hours	Laptop	Smartphone	Sitting slouched or leaning forward	3-5 hours	Today	3	Cervical region	1-3 hours	0	Yes	Paracetamol (e.g., Panadol, Tylenol)	Occasionally (1–2 days per week)	Heat therapy (e.g., warm compress, heating pad), Massage	No	Yes	Yes	Not sure	High activity (exercise or sports more than 3 times per week
23	Male	School of Engineering	5-7 hours	Laptop	Smartphone	Sitting slouched or leaning forward	5-7 hours	Today	7	Cervical region	1-3 hours	5	No	I do not use any medication	Rarely (less than once per week)	Heat therapy (e.g., warm compress, heating pad), Massage	No	Yes	Partially	Not sure	Sedentary (little or no regular exercise)
21	Female	School of Engineering	5-7 hours	Laptop	Printed books or notes	Lying down	1-3 hours	Today	3	Cervical region	1-3 hours	0	Yes	Nonsteroidal Anti-Inflammatory Drugs (e.g., Ibuprofen, Naproxen, Aspirin)	Occasionally (1–2 days per week)	Cold therapy (e.g., ice packs)	Yes	Yes	Yes	Yes	Light activity (occasional walking or light sports)
22	Male	School of Engineering	5-7 hours	Laptop	Tablet	Sitting upright with full back and head support	3-5 hours	Today	4	Cervical region	More than 3 hours	6	Yes	Nonsteroidal Anti-Inflammatory Drugs (e.g., Ibuprofen, Naproxen, Aspirin), Paracetamol (e.g., Panadol, Tylenol)	Occasionally (1–2 days per week)	Massage	No	Yes	Partially	Yes	Sedentary (little or no regular exercise)
22	Female	School of Engineering	5-7 hours	Laptop	Smartphone	Sitting slouched or leaning forward	5-7 hours	Within the past week	4	Both shoulders	1-3 hours	0	Yes	Muscle relaxants (e.g., Tizanidine, Baclofen, Orphenadrine)	Rarely (less than once per week)	Massage	Yes	Yes	Partially	Yes	Sedentary (little or no regular exercise)
23	Male	School of Sport Science	5-7 hours	Laptop	Smartphone	Sitting upright with full back and head support	1-3 hours	Today	2	Cervical region	30 minutes - 1 hour	2	No	I do not use any medication	Rarely (less than once per week)	Massage	No	Yes	No	Yes	Moderate activity (exercise or sports 1–3 times per week)
19	Male	School of Business	5-7 hours	Laptop	Smartphone	Sitting without back support (e.g., stool or edge of bed)	3-5 hours	Within the past week	8	Cervical region	Less than 30 minutes	0	No	I do not use any medication	Rarely (less than once per week)	Massage, Stretching or neck exercises	Yes	Yes	Yes	Yes	Sedentary (little or no regular exercise)
21	Male	King Abdullah II School of Information Technology	5-7 hours	Laptop	Laptop	Sitting upright with partial back support (no head support)	More than 7 hours	Today	3	Cervical region	30 minutes - 1 hour	3	No	I do not use any medication	Rarely (less than once per week)	Massage, Stretching or neck exercises	I do not experience neck pain	I do not experience neck pain	I do not experience neck pain	Yes	Light activity (occasional walking or light sports)
21	Female	School of Rehabilitation Sciences	5-7 hours	Laptop	Printed books or notes	Sitting upright with partial back support (no head support)	1-3 hours	Today	4	Cervical region	Less than 30 minutes	0	No	I do not use any medication	Rarely (less than once per week)	Massage, Stretching or neck exercises	No	Yes	Yes	Yes	Light activity (occasional walking or light sports)
24	Male	School of Graduate Studies	5-7 hours	Laptop	Printed books or notes	Sitting slouched or leaning forward	3-5 hours	Within the past week	1	Cervical region	1-3 hours	0	No	I do not use any medication	Rarely (less than once per week)	Massage, Stretching or neck exercises	Yes	No	I do not adjust my posture or sitting position when experiencing neck pain	Yes	Moderate activity (exercise or sports 1–3 times per week)
27	Female	School of Graduate Studies	5-7 hours	Laptop	Printed books or notes	Sitting upright with full back and head support	3-5 hours	Today	7	Cervical region	More than 3 hours	5	Yes	Paracetamol (e.g., Panadol, Tylenol)	Frequently (3–5 days per week)	Massage, Stretching or neck exercises	Yes	Yes	Partially	Yes	High activity (exercise or sports more than 3 times per week
18	Male	School of Sport Science	5-7 hours	Laptop	None	Sitting upright with full back and head support	1-3 hours	I have never experienced neck pain	0	I do not experience pain	I do not experience pain	0	No	I do not use any medication	Rarely (less than once per week)	None	I do not experience neck pain	I do not experience neck pain	I do not experience neck pain	Yes	High activity (exercise or sports more than 3 times per week
19	Male	King Abdullah II School of Information Technology	5-7 hours	Laptop	Smartphone	Sitting upright with partial back support (no head support)	1-3 hours	Within the past month	0	Both shoulders	1-3 hours	0	No	I do not use any medication	Rarely (less than once per week)	None	I do not experience neck pain	I do not experience neck pain	I do not experience neck pain	Yes	Moderate activity (exercise or sports 1–3 times per week)
19	Female	School of Foreign Languages	5-7 hours	Laptop	None	Sitting slouched or leaning forward	3-5 hours	Today	4	Cervical region	Less than 30 minutes	7	No	I do not use any medication	Rarely (less than once per week)	None	Yes	Yes	Yes	Yes	Sedentary (little or no regular exercise)
19	Male	School of Engineering	5-7 hours	Laptop	Smartphone	Sitting upright with partial back support (no head support)	Less than 1 hour	I have never experienced neck pain	0	I do not experience pain	I do not experience pain	0	No	I do not use any medication	Rarely (less than once per week)	None	I do not experience neck pain	I do not experience neck pain	I do not experience neck pain	Yes	Moderate activity (exercise or sports 1–3 times per week)
19	Male	School of Engineering	5-7 hours	Laptop	Smartphone	Sitting upright with partial back support (no head support)	3-5 hours	I have never experienced neck pain	0	I do not experience pain	I do not experience pain	0	No	I do not use any medication	Rarely (less than once per week)	None	I do not experience neck pain	I do not experience neck pain	I do not experience neck pain	Yes	Sedentary (little or no regular exercise)
19	Male	School of Engineering	5-7 hours	Laptop	Smartphone	Sitting upright with partial back support (no head support)	3-5 hours	In the last 6 months	0	I do not experience pain	I do not experience pain	0	No	I do not use any medication	Rarely (less than once per week)	None	I do not experience neck pain	I do not experience neck pain	I do not experience neck pain	Not sure	Light activity (occasional walking or light sports)
19	Female	School of Business	5-7 hours	Laptop	Smartphone	Lying down	3-5 hours	Today	6	Left shoulder	Less than 30 minutes	0	No	I do not use any medication	Rarely (less than once per week)	None	No	Yes	Yes	Yes	Light activity (occasional walking or light sports)
20	Male	School of Arts	5-7 hours	Laptop	None	Sitting upright with full back and head support	1-3 hours	I have never experienced neck pain	0	I do not experience pain	I do not experience pain	0	No	I do not use any medication	Rarely (less than once per week)	None	I do not experience neck pain	I do not experience neck pain	I do not experience neck pain	Yes	High activity (exercise or sports more than 3 times per week
20	Female	School of Medicine	5-7 hours	Laptop	Tablet	Sitting upright with full back and head support	5-7 hours	I have never experienced neck pain	0	I do not experience pain	I do not experience pain	0	No	I do not use any medication	Rarely (less than once per week)	None	I do not experience neck pain	I do not experience neck pain	I do not experience neck pain	Yes	Moderate activity (exercise or sports 1–3 times per week)
20	Male	King Abdullah II School of Information Technology	5-7 hours	Laptop	None	Sitting upright with partial back support (no head support)	Less than 1 hour	I have never experienced neck pain	0	I do not experience pain	I do not experience pain	0	No	I do not use any medication	Rarely (less than once per week)	None	I do not experience neck pain	I do not experience neck pain	I do not experience neck pain	Yes	Moderate activity (exercise or sports 1–3 times per week)
20	Female	King Abdullah II School of Information Technology	5-7 hours	Laptop	Smartphone	Sitting upright with partial back support (no head support)	1-3 hours	In the last 6 months	0	I do not experience pain	I do not experience pain	0	No	I do not use any medication	Rarely (less than once per week)	None	I do not experience neck pain	I do not experience neck pain	I do not experience neck pain	Yes	Light activity (occasional walking or light sports)
20	Male	School of Science	5-7 hours	Laptop	None	Sitting upright with partial back support (no head support)	Less than 1 hour	More than 6 months ago	0	I do not experience pain	I do not experience pain	0	No	I do not use any medication	Rarely (less than once per week)	None	I do not experience neck pain	I do not experience neck pain	I do not experience neck pain	Yes	High activity (exercise or sports more than 3 times per week
20	Male	King Abdullah II School of Information Technology	5-7 hours	Laptop	Smartphone	Sitting slouched or leaning forward	3-5 hours	I have never experienced neck pain	0	I do not experience pain	I do not experience pain	0	No	I do not use any medication	Rarely (less than once per week)	None	I do not experience neck pain	I do not experience neck pain	I do not experience neck pain	Yes	Moderate activity (exercise or sports 1–3 times per week)
20	Male	School of Dentistry	5-7 hours	Laptop	Tablet	Sitting slouched or leaning forward	1-3 hours	Today	5	Cervical region	30 minutes - 1 hour	3	No	I do not use any medication	Rarely (less than once per week)	None	No	No	I do not adjust my posture or sitting position when experiencing neck pain	Yes	Sedentary (little or no regular exercise)
20	Male	School of Engineering	5-7 hours	Laptop	Smartphone	Sitting upright with full back and head support	3-5 hours	I have never experienced neck pain	0	I do not experience pain	I do not experience pain	0	No	I do not use any medication	Rarely (less than once per week)	None	I do not experience neck pain	I do not experience neck pain	I do not experience neck pain	Yes	Light activity (occasional walking or light sports)
20	Male	School of Engineering	5-7 hours	Laptop	Smartphone	Sitting upright with full back and head support	Less than 1 hour	I have never experienced neck pain	0	I do not experience pain	I do not experience pain	0	No	I do not use any medication	Rarely (less than once per week)	None	I do not experience neck pain	I do not experience neck pain	I do not experience neck pain	Yes	High activity (exercise or sports more than 3 times per week
20	Male	School of Engineering	5-7 hours	Laptop	None	Sitting slouched or leaning forward	1-3 hours	I have never experienced neck pain	0	I do not experience pain	I do not experience pain	0	No	I do not use any medication	Rarely (less than once per week)	None	I do not experience neck pain	I do not experience neck pain	I do not experience neck pain	Yes	Light activity (occasional walking or light sports)
20	Male	School of Business	5-7 hours	Laptop	Smartphone	Sitting slouched or leaning forward	3-5 hours	More than 6 months ago	0	I do not experience pain	I do not experience pain	0	No	I do not use any medication	Rarely (less than once per week)	None	I do not experience neck pain	I do not experience neck pain	I do not experience neck pain	Yes	Light activity (occasional walking or light sports)
21	Female	King Abdullah II School of Information Technology	5-7 hours	Laptop	Smartphone	Sitting upright with partial back support (no head support)	1-3 hours	I have never experienced neck pain	0	I do not experience pain	I do not experience pain	0	No	I do not use any medication	Rarely (less than once per week)	None	I do not experience neck pain	I do not experience neck pain	I do not experience neck pain	Yes	Light activity (occasional walking or light sports)
21	Male	School of Pharmacy	5-7 hours	Laptop	None	Sitting upright with partial back support (no head support)	3-5 hours	I have never experienced neck pain	0	I do not experience pain	I do not experience pain	0	No	I do not use any medication	Rarely (less than once per week)	None	I do not experience neck pain	I do not experience neck pain	I do not experience neck pain	Yes	High activity (exercise or sports more than 3 times per week
21	Female	School of Science	5-7 hours	Laptop	Smartphone	Sitting slouched or leaning forward	1-3 hours	I have never experienced neck pain	0	I do not experience pain	I do not experience pain	0	No	I do not use any medication	Rarely (less than once per week)	None	I do not experience neck pain	I do not experience neck pain	I do not experience neck pain	Yes	Moderate activity (exercise or sports 1–3 times per week)
21	Female	School of Agriculture	5-7 hours	Laptop	Printed books or notes	Sitting slouched or leaning forward	3-5 hours	Today	2	Cervical region	1-3 hours	0	No	I do not use any medication	Rarely (less than once per week)	None	Yes	Yes	Partially	Yes	Sedentary (little or no regular exercise)
21	Male	School of Engineering	5-7 hours	Laptop	Printed books or notes	Sitting upright with partial back support (no head support)	1-3 hours	In the last 6 months	0	I do not experience pain	I do not experience pain	0	No	I do not use any medication	Rarely (less than once per week)	None	I do not experience neck pain	I do not experience neck pain	I do not experience neck pain	Yes	Sedentary (little or no regular exercise)
21	Male	School of Business	5-7 hours	Laptop	None	Sitting slouched or leaning forward	1-3 hours	Within the past week	6	Left shoulder	Less than 30 minutes	0	Yes	Nonsteroidal Anti-Inflammatory Drugs (e.g., Ibuprofen, Naproxen, Aspirin)	Occasionally (1–2 days per week)	None	Yes	Yes	Yes	Yes	Light activity (occasional walking or light sports)
21	Male	School of Rehabilitation Sciences	5-7 hours	Laptop	Smartphone	Sitting upright with full back and head support	Less than 1 hour	Today	3	Both shoulders	More than 3 hours	0	Yes	Corticosteroids	Frequently (3–5 days per week)	None	No	Yes	Partially	Yes	High activity (exercise or sports more than 3 times per week
22	Male	King Abdullah II School of Information Technology	5-7 hours	Laptop	Tablet	Sitting upright with full back and head support	3-5 hours	Within the past month	0	I do not experience pain	I do not experience pain	0	No	I do not use any medication	Rarely (less than once per week)	None	I do not experience neck pain	I do not experience neck pain	I do not experience neck pain	Yes	Moderate activity (exercise or sports 1–3 times per week)
22	Male	School of Agriculture	5-7 hours	Laptop	Printed books or notes	Sitting upright with full back and head support	1-3 hours	Within the past month	0	I do not experience pain	I do not experience pain	0	No	I do not use any medication	Rarely (less than once per week)	None	I do not experience neck pain	I do not experience neck pain	I do not experience neck pain	Yes	High activity (exercise or sports more than 3 times per week
22	Female	School of Nursing	5-7 hours	Laptop	Smartphone	Sitting slouched or leaning forward	1-3 hours	Within the past month	0	I do not experience pain	I do not experience pain	0	No	I do not use any medication	Rarely (less than once per week)	None	I do not experience neck pain	I do not experience neck pain	I do not experience neck pain	Yes	Light activity (occasional walking or light sports)
22	Male	School of Shari'a	5-7 hours	Laptop	Printed books or notes	Sitting upright with full back and head support	1-3 hours	Within the past month	0	I do not experience pain	I do not experience pain	0	No	I do not use any medication	Rarely (less than once per week)	None	I do not experience neck pain	I do not experience neck pain	I do not experience neck pain	Yes	High activity (exercise or sports more than 3 times per week
22	Male	School of Foreign Languages	5-7 hours	Laptop	Tablet	Sitting upright with partial back support (no head support)	Less than 1 hour	Within the past week	1	Cervical region	More than 3 hours	0	Yes	Paracetamol (e.g., Panadol, Tylenol)	Occasionally (1–2 days per week)	None	No	Yes	Yes	Yes	Moderate activity (exercise or sports 1–3 times per week)
22	Male	School of Engineering	5-7 hours	Laptop	Printed books or notes	Sitting upright with full back and head support	3-5 hours	I have never experienced neck pain	0	I do not experience pain	I do not experience pain	0	No	I do not use any medication	Rarely (less than once per week)	None	I do not experience neck pain	I do not experience neck pain	I do not experience neck pain	Yes	High activity (exercise or sports more than 3 times per week
23	Male	School of Science	5-7 hours	Laptop	None	Sitting slouched or leaning forward	3-5 hours	Within the past week	1	Cervical region	Less than 30 minutes	0	No	I do not use any medication	Rarely (less than once per week)	None	Yes	Yes	Yes	No	Light activity (occasional walking or light sports)
23	Male	School of Engineering	5-7 hours	Laptop	Smartphone	Sitting upright with partial back support (no head support)	3-5 hours	I have never experienced neck pain	0	I do not experience pain	I do not experience pain	0	No	I do not use any medication	Rarely (less than once per week)	None	I do not experience neck pain	I do not experience neck pain	I do not experience neck pain	Yes	Moderate activity (exercise or sports 1–3 times per week)
23	Male	School of Engineering	5-7 hours	Laptop	None	Sitting slouched or leaning forward	1-3 hours	Today	10	Cervical region	Less than 30 minutes	0	No	I do not use any medication	Rarely (less than once per week)	None	No	Yes	Yes	Yes	Moderate activity (exercise or sports 1–3 times per week)
25	Male	School of Engineering	5-7 hours	Laptop	Smartphone	Sitting upright with partial back support (no head support)	1-3 hours	I have never experienced neck pain	0	I do not experience pain	I do not experience pain	0	No	I do not use any medication	Rarely (less than once per week)	None	I do not experience neck pain	I do not experience neck pain	I do not experience neck pain	Yes	Light activity (occasional walking or light sports)
26	Male	School of Medicine	5-7 hours	Laptop	Tablet	Sitting upright with partial back support (no head support)	1-3 hours	I have never experienced neck pain	0	I do not experience pain	I do not experience pain	0	No	I do not use any medication	Rarely (less than once per week)	None	I do not experience neck pain	I do not experience neck pain	I do not experience neck pain	Yes	Moderate activity (exercise or sports 1–3 times per week)
20	Female	School of Pharmacy	5-7 hours	Laptop	Printed books or notes	Sitting upright with partial back support (no head support)	More than 7 hours	Within the past week	3	Cervical region	Less than 30 minutes	0	Yes	Nonsteroidal Anti-Inflammatory Drugs (e.g., Ibuprofen, Naproxen, Aspirin), Paracetamol (e.g., Panadol, Tylenol)	Frequently (3–5 days per week)	Stretching or neck exercises	No	Yes	Yes	Yes	Light activity (occasional walking or light sports)
20	Male	School of Medicine	5-7 hours	Laptop	Printed books or notes	Sitting upright with partial back support (no head support)	1-3 hours	Within the past week	1	Both shoulders	Less than 30 minutes	0	No	I do not use any medication	Rarely (less than once per week)	Stretching or neck exercises	No	Yes	Partially	Yes	Moderate activity (exercise or sports 1–3 times per week)
21	Female	School of Shari'a	5-7 hours	Laptop	Smartphone	Sitting upright with full back and head support	3-5 hours	Within the past week	5	Both shoulders	More than 3 hours	0	No	I do not use any medication	Rarely (less than once per week)	Stretching or neck exercises	No	Yes	Partially	Yes	Light activity (occasional walking or light sports)
23	Male	School of Engineering	5-7 hours	Laptop	Smartphone	Sitting slouched or leaning forward	3-5 hours	Today	6	Cervical region	More than 3 hours	5	Yes	Muscle relaxants (e.g., Tizanidine, Baclofen, Orphenadrine)	Occasionally (1–2 days per week)	Stretching or neck exercises	No	Yes	No	Yes	Moderate activity (exercise or sports 1–3 times per week)
25	Female	School of Graduate Studies	5-7 hours	Laptop	Smartphone	Sitting upright with full back and head support	5-7 hours	Today	3	Both shoulders	Less than 30 minutes	3	No	I do not use any medication	Rarely (less than once per week)	Stretching or neck exercises	Yes	Yes	Yes	Yes	High activity (exercise or sports more than 3 times per week
20	Female	School of Business	5-7 hours	Printed books or notes	Smartphone	Sitting slouched or leaning forward	1-3 hours	Within the past week	10	Both shoulders	More than 3 hours	7	No	I do not use any medication	Rarely (less than once per week)	Massage, Stretching or neck exercises	Yes	Yes	No	Yes	Sedentary (little or no regular exercise)
18	Male	School of Sport Science	5-7 hours	Printed books or notes	Smartphone	Lying down	1-3 hours	Today	10	Right shoulder	Less than 30 minutes	3	Yes	Muscle relaxants (e.g., Tizanidine, Baclofen, Orphenadrine)	Frequently (3–5 days per week)	None	No	Yes	No	Yes	Moderate activity (exercise or sports 1–3 times per week)
19	Male	School of Archaeology and Tourism	5-7 hours	Printed books or notes	Smartphone	Lying down	1-3 hours	I have never experienced neck pain	0	I do not experience pain	I do not experience pain	0	No	I do not use any medication	Rarely (less than once per week)	None	I do not experience neck pain	I do not experience neck pain	I do not experience neck pain	Yes	High activity (exercise or sports more than 3 times per week
19	Female	School of Arts	5-7 hours	Printed books or notes	None	Sitting upright with full back and head support	1-3 hours	Within the past month	0	I do not experience pain	I do not experience pain	0	No	I do not use any medication	Rarely (less than once per week)	None	I do not experience neck pain	I do not experience neck pain	I do not experience neck pain	Yes	Light activity (occasional walking or light sports)
19	Male	School of Agriculture	5-7 hours	Printed books or notes	Smartphone	Sitting upright with partial back support (no head support)	1-3 hours	Within the past month	0	I do not experience pain	I do not experience pain	0	No	I do not use any medication	Rarely (less than once per week)	None	I do not experience neck pain	I do not experience neck pain	I do not experience neck pain	Yes	Light activity (occasional walking or light sports)
19	Male	School of Foreign Languages	5-7 hours	Printed books or notes	None	Sitting slouched or leaning forward	1-3 hours	More than 6 months ago	0	I do not experience pain	I do not experience pain	0	No	I do not use any medication	Rarely (less than once per week)	None	I do not experience neck pain	I do not experience neck pain	I do not experience neck pain	Yes	Light activity (occasional walking or light sports)
19	Male	School of Law	5-7 hours	Printed books or notes	Smartphone	Walking	Less than 1 hour	Today	6	Left shoulder	Less than 30 minutes	4	No	I do not use any medication	Rarely (less than once per week)	None	No	No	I do not adjust my posture or sitting position when experiencing neck pain	No	Moderate activity (exercise or sports 1–3 times per week)
19	Female	School of Business	5-7 hours	Printed books or notes	Smartphone	Lying down	1-3 hours	Today	5	Right shoulder	More than 3 hours	7	No	I do not use any medication	Rarely (less than once per week)	None	No	No	I do not adjust my posture or sitting position when experiencing neck pain	Yes	Light activity (occasional walking or light sports)
19	Male	School of Foreign Languages	5-7 hours	Printed books or notes	Smartphone	Sitting slouched or leaning forward	1-3 hours	Within the past week	3	Left shoulder	Less than 30 minutes	0	No	I do not use any medication	Rarely (less than once per week)	None	Yes	Yes	Yes	Yes	Light activity (occasional walking or light sports)
20	Female	School of Arts	5-7 hours	Printed books or notes	None	Walking	Less than 1 hour	Within the past month	0	I do not experience pain	I do not experience pain	0	No	I do not use any medication	Rarely (less than once per week)	None	I do not experience neck pain	I do not experience neck pain	I do not experience neck pain	No	Light activity (occasional walking or light sports)
20	Female	School of Dentistry	5-7 hours	Printed books or notes	Tablet	Sitting slouched or leaning forward	More than 7 hours	Within the past month	0	I do not experience pain	I do not experience pain	0	No	I do not use any medication	Rarely (less than once per week)	None	I do not experience neck pain	I do not experience neck pain	I do not experience neck pain	Yes	Sedentary (little or no regular exercise)
20	Male	School of Medicine	5-7 hours	Printed books or notes	Smartphone	Standing	3-5 hours	More than 6 months ago	0	I do not experience pain	I do not experience pain	0	No	I do not use any medication	Rarely (less than once per week)	None	I do not experience neck pain	I do not experience neck pain	I do not experience neck pain	Yes	High activity (exercise or sports more than 3 times per week
20	Female	School of Shari'a	5-7 hours	Printed books or notes	Smartphone	Sitting slouched or leaning forward	1-3 hours	Within the past month	0	I do not experience pain	I do not experience pain	0	No	I do not use any medication	Rarely (less than once per week)	None	I do not experience neck pain	I do not experience neck pain	I do not experience neck pain	Yes	Sedentary (little or no regular exercise)
20	Female	School of Business	5-7 hours	Printed books or notes	None	Sitting slouched or leaning forward	1-3 hours	Within the past week	0	Both shoulders	More than 3 hours	0	No	I do not use any medication	Rarely (less than once per week)	None	No	Yes	Yes	No	Sedentary (little or no regular exercise)
21	Male	School of Educational Sciences	5-7 hours	Printed books or notes	Smartphone	Lying down	1-3 hours	More than 6 months ago	0	I do not experience pain	I do not experience pain	0	No	I do not use any medication	Rarely (less than once per week)	None	I do not experience neck pain	I do not experience neck pain	I do not experience neck pain	No	Light activity (occasional walking or light sports)
21	Male	School of Arts	5-7 hours	Printed books or notes	Smartphone	Sitting upright with full back and head support	Less than 1 hour	I have never experienced neck pain	0	I do not experience pain	I do not experience pain	0	No	I do not use any medication	Rarely (less than once per week)	None	I do not experience neck pain	I do not experience neck pain	I do not experience neck pain	Yes	Light activity (occasional walking or light sports)
21	Female	School of Shari'a	5-7 hours	Printed books or notes	Smartphone	Sitting slouched or leaning forward	5-7 hours	Within the past week	6	Cervical region	Less than 30 minutes	2	Yes	Paracetamol (e.g., Panadol, Tylenol)	Occasionally (1–2 days per week)	None	Yes	No	I do not adjust my posture or sitting position when experiencing neck pain	Yes	Light activity (occasional walking or light sports)
21	Female	School of Engineering	5-7 hours	Printed books or notes	Laptop	Sitting slouched or leaning forward	3-5 hours	More than 6 months ago	0	I do not experience pain	I do not experience pain	0	No	I do not use any medication	Rarely (less than once per week)	None	I do not experience neck pain	I do not experience neck pain	I do not experience neck pain	Yes	Light activity (occasional walking or light sports)
21	Male	School of Business	5-7 hours	Printed books or notes	Laptop	Sitting upright with partial back support (no head support)	3-5 hours	Within the past week	4	Cervical region	More than 3 hours	0	No	I do not use any medication	Rarely (less than once per week)	None	No	Yes	Partially	Yes	Sedentary (little or no regular exercise)
22	Male	School of Science	5-7 hours	Printed books or notes	Laptop	Sitting slouched or leaning forward	1-3 hours	Within the past month	0	I do not experience pain	I do not experience pain	0	No	I do not use any medication	Rarely (less than once per week)	None	I do not experience neck pain	I do not experience neck pain	I do not experience neck pain	Yes	Moderate activity (exercise or sports 1–3 times per week)
22	Female	School of Foreign Languages	5-7 hours	Printed books or notes	Smartphone	Sitting upright with partial back support (no head support)	1-3 hours	More than 6 months ago	0	I do not experience pain	I do not experience pain	0	No	I do not use any medication	Rarely (less than once per week)	None	I do not experience neck pain	I do not experience neck pain	I do not experience neck pain	Yes	Light activity (occasional walking or light sports)
26	Male	Prince Al Hussein Bin Abdullah II School of International Studies	5-7 hours	Printed books or notes	Smartphone	Sitting upright with partial back support (no head support)	1-3 hours	I have never experienced neck pain	0	I do not experience pain	I do not experience pain	0	No	I do not use any medication	Rarely (less than once per week)	None	I do not experience neck pain	I do not experience neck pain	I do not experience neck pain	Yes	Light activity (occasional walking or light sports)
20	Female	School of Sport Science	5-7 hours	Printed books or notes	None	Lying down	Less than 1 hour	Within the past week	5	Cervical region	Less than 30 minutes	0	No	I do not use any medication	Rarely (less than once per week)	Stretching or neck exercises	No	Yes	Partially	Yes	Moderate activity (exercise or sports 1–3 times per week)
20	Female	School of Law	5-7 hours	Printed books or notes	Smartphone	Sitting slouched or leaning forward	5-7 hours	Today	7	Both shoulders	Less than 30 minutes	0	No	I do not use any medication	Rarely (less than once per week)	Stretching or neck exercises	Yes	Yes	Yes	Yes	Light activity (occasional walking or light sports)
22	Female	School of Arts	5-7 hours	Printed books or notes	Smartphone	Sitting slouched or leaning forward	3-5 hours	Within the past week	5	Cervical region	Less than 30 minutes	2	No	I do not use any medication	Rarely (less than once per week)	Stretching or neck exercises	Yes	Yes	Partially	Yes	Light activity (occasional walking or light sports)
23	Female	School of Pharmacy	5-7 hours	Printed books or notes	Smartphone	Sitting slouched or leaning forward	5-7 hours	Today	4	Right shoulder	Less than 30 minutes	5	No	I do not use any medication	Rarely (less than once per week)	Stretching or neck exercises	Yes	Yes	Yes	Yes	Light activity (occasional walking or light sports)
25	Male	School of Graduate Studies	5-7 hours	Printed books or notes	Smartphone	Sitting slouched or leaning forward	1-3 hours	Within the past week	7	Both shoulders	Less than 30 minutes	2	No	I do not use any medication	Rarely (less than once per week)	Stretching or neck exercises	Yes	Yes	Partially	Yes	Light activity (occasional walking or light sports)
19	Female	School of Law	5-7 hours	Printed books or notes	Laptop	Sitting slouched or leaning forward	Less than 1 hour	Today	3	Cervical region	Less than 30 minutes	3	No	I do not use any medication	Rarely (less than once per week)	None	Yes	Yes	Yes	Yes	Light activity (occasional walking or light sports)
27	Male	School of Graduate Studies	5-7 hours	Smartphone	Printed books or notes	Walking	Less than 1 hour	Today	3	Cervical region	Less than 30 minutes	4	Yes	Muscle relaxants (e.g., Tizanidine, Baclofen, Orphenadrine)	Occasionally (1–2 days per week)	Heat therapy (e.g., warm compress, heating pad), Cold therapy (e.g., ice packs), Massage	Yes	Yes	Partially	Not sure	Moderate activity (exercise or sports 1–3 times per week)
22	Female	School of Agriculture	5-7 hours	Smartphone	Tablet	Sitting upright with partial back support (no head support)	1-3 hours	Today	1	Both shoulders	30 minutes - 1 hour	1	Yes	Muscle relaxants (e.g., Tizanidine, Baclofen, Orphenadrine)	Occasionally (1–2 days per week)	Cold therapy (e.g., ice packs)	No	No	I do not adjust my posture or sitting position when experiencing neck pain	No	Light activity (occasional walking or light sports)
19	Male	School of Law	5-7 hours	Smartphone	None	Sitting slouched or leaning forward	5-7 hours	Within the past week	10	Cervical region	Less than 30 minutes	0	No	I do not use any medication	Rarely (less than once per week)	Massage	Yes	Yes	Yes	Yes	Light activity (occasional walking or light sports)
21	Female	School of Foreign Languages	5-7 hours	Smartphone	None	Sitting slouched or leaning forward	Less than 1 hour	Within the past week	9	Both shoulders	More than 3 hours	1	Yes	Paracetamol (e.g., Panadol, Tylenol), Muscle relaxants (e.g., Tizanidine, Baclofen, Orphenadrine)	Occasionally (1–2 days per week)	Massage, Stretching or neck exercises	No	Yes	Partially	Yes	Light activity (occasional walking or light sports)
18	Male	School of Business	5-7 hours	Smartphone	Laptop	Sitting upright with full back and head support	1-3 hours	I have never experienced neck pain	0	I do not experience pain	I do not experience pain	0	No	I do not use any medication	Rarely (less than once per week)	None	I do not experience neck pain	I do not experience neck pain	I do not experience neck pain	Yes	High activity (exercise or sports more than 3 times per week
18	Female	School of Archaeology and Tourism	5-7 hours	Smartphone	Printed books or notes	Sitting upright with partial back support (no head support)	1-3 hours	Within the past month	0	I do not experience pain	I do not experience pain	0	No	I do not use any medication	Rarely (less than once per week)	None	I do not experience neck pain	I do not experience neck pain	I do not experience neck pain	Yes	Moderate activity (exercise or sports 1–3 times per week)
18	Male	School of Engineering	5-7 hours	Smartphone	None	Sitting upright with partial back support (no head support)	3-5 hours	Within the past week	10	Both shoulders	More than 3 hours	4	No	I do not use any medication	Rarely (less than once per week)	None	No	No	I do not adjust my posture or sitting position when experiencing neck pain	Yes	Sedentary (little or no regular exercise)
19	Female	School of Arts	5-7 hours	Smartphone	None	Sitting upright with partial back support (no head support)	1-3 hours	Within the past week	2	I do not experience pain	I do not experience pain	0	No	I do not use any medication	Rarely (less than once per week)	None	I do not experience neck pain	I do not experience neck pain	I do not experience neck pain	Yes	Light activity (occasional walking or light sports)
19	Female	School of Foreign Languages	5-7 hours	Smartphone	Laptop	Sitting slouched or leaning forward	1-3 hours	Within the past month	0	I do not experience pain	I do not experience pain	0	No	I do not use any medication	Rarely (less than once per week)	None	I do not experience neck pain	I do not experience neck pain	I do not experience neck pain	Yes	Light activity (occasional walking or light sports)
19	Female	King Abdullah II School of Information Technology	5-7 hours	Smartphone	Laptop	Sitting upright with partial back support (no head support)	3-5 hours	Within the past month	0	I do not experience pain	I do not experience pain	0	No	I do not use any medication	Rarely (less than once per week)	None	No	No	I do not adjust my posture or sitting position when experiencing neck pain	Yes	Light activity (occasional walking or light sports)
19	Male	School of Foreign Languages	5-7 hours	Smartphone	Printed books or notes	Sitting without back support (e.g., stool or edge of bed)	3-5 hours	More than 6 months ago	0	I do not experience pain	I do not experience pain	0	No	I do not use any medication	Rarely (less than once per week)	None	I do not experience neck pain	I do not experience neck pain	I do not experience neck pain	No	Light activity (occasional walking or light sports)
19	Female	School of Business	5-7 hours	Smartphone	Laptop	Sitting slouched or leaning forward	1-3 hours	Within the past week	5	Both shoulders	1-3 hours	6	No	I do not use any medication	Rarely (less than once per week)	None	Yes	Yes	Yes	Yes	Light activity (occasional walking or light sports)
20	Female	School of Archaeology and Tourism	5-7 hours	Smartphone	None	Sitting slouched or leaning forward	Less than 1 hour	Within the past week	0	I do not experience pain	I do not experience pain	0	No	I do not use any medication	Rarely (less than once per week)	None	I do not experience neck pain	I do not experience neck pain	I do not experience neck pain	Yes	Light activity (occasional walking or light sports)
20	Male	School of Arts	5-7 hours	Smartphone	Printed books or notes	Sitting slouched or leaning forward	1-3 hours	Within the past week	8	Both shoulders	1-3 hours	3	No	I do not use any medication	Rarely (less than once per week)	None	No	Yes	Yes	Not sure	Light activity (occasional walking or light sports)
21	Male	King Abdullah II School of Information Technology	5-7 hours	Smartphone	None	Sitting upright with partial back support (no head support)	3-5 hours	Within the past week	0	I do not experience pain	I do not experience pain	0	No	I do not use any medication	Rarely (less than once per week)	None	I do not experience neck pain	I do not experience neck pain	I do not experience neck pain	Yes	Moderate activity (exercise or sports 1–3 times per week)
21	Male	School of Foreign Languages	5-7 hours	Smartphone	Printed books or notes	Sitting slouched or leaning forward	1-3 hours	Within the past month	0	I do not experience pain	I do not experience pain	0	No	I do not use any medication	Rarely (less than once per week)	None	I do not experience neck pain	I do not experience neck pain	I do not experience neck pain	Yes	Light activity (occasional walking or light sports)
21	Male	School of Pharmacy	5-7 hours	Smartphone	Laptop	Lying down	1-3 hours	Within the past month	0	I do not experience pain	I do not experience pain	0	No	I do not use any medication	Rarely (less than once per week)	None	I do not experience neck pain	I do not experience neck pain	I do not experience neck pain	Yes	High activity (exercise or sports more than 3 times per week
21	Female	School of Business	5-7 hours	Smartphone	Printed books or notes	Sitting slouched or leaning forward	1-3 hours	Within the past month	0	I do not experience pain	I do not experience pain	0	No	I do not use any medication	Rarely (less than once per week)	None	I do not experience neck pain	I do not experience neck pain	I do not experience neck pain	Yes	Sedentary (little or no regular exercise)
22	Female	School of Engineering	5-7 hours	Smartphone	Laptop	Sitting upright with full back and head support	1-3 hours	I have never experienced neck pain	0	I do not experience pain	I do not experience pain	0	No	I do not use any medication	Rarely (less than once per week)	None	No	No	I do not adjust my posture or sitting position when experiencing neck pain	Yes	Moderate activity (exercise or sports 1–3 times per week)
22	Male	School of Arts	5-7 hours	Smartphone	None	Sitting slouched or leaning forward	Less than 1 hour	Within the past week	2	Cervical region	Less than 30 minutes	0	Yes	Nonsteroidal Anti-Inflammatory Drugs (e.g., Ibuprofen, Naproxen, Aspirin), Paracetamol (e.g., Panadol, Tylenol)	Rarely (less than once per week)	None	Yes	Yes	Yes	Yes	Sedentary (little or no regular exercise)
23	Male	School of Business	5-7 hours	Smartphone	None	Sitting upright with partial back support (no head support)	Less than 1 hour	Today	3	Cervical region	Less than 30 minutes	4	Yes	Nonsteroidal Anti-Inflammatory Drugs (e.g., Ibuprofen, Naproxen, Aspirin)	Occasionally (1–2 days per week)	None	No	No	I do not adjust my posture or sitting position when experiencing neck pain	Yes	Sedentary (little or no regular exercise)
23	Female	School of Educational Sciences	5-7 hours	Smartphone	Printed books or notes	Sitting slouched or leaning forward	1-3 hours	Today	5	Both shoulders	More than 3 hours	5	No	I do not use any medication	Rarely (less than once per week)	None	Yes	Yes	Partially	No	Light activity (occasional walking or light sports)
25	Male	School of Agriculture	5-7 hours	Smartphone	Laptop	Sitting upright with partial back support (no head support)	1-3 hours	In the last 6 months	0	I do not experience pain	I do not experience pain	0	No	I do not use any medication	Rarely (less than once per week)	None	I do not experience neck pain	I do not experience neck pain	I do not experience neck pain	Yes	Light activity (occasional walking or light sports)
25	Male	School of Agriculture	5-7 hours	Smartphone	Tablet	Sitting slouched or leaning forward	Less than 1 hour	In the last 6 months	0	I do not experience pain	I do not experience pain	0	No	I do not use any medication	Rarely (less than once per week)	None	I do not experience neck pain	I do not experience neck pain	I do not experience neck pain	Yes	Moderate activity (exercise or sports 1–3 times per week)
26	Male	School of Arts	5-7 hours	Smartphone	None	Lying down	Less than 1 hour	I have never experienced neck pain	0	I do not experience pain	I do not experience pain	0	No	I do not use any medication	Rarely (less than once per week)	None	I do not experience neck pain	I do not experience neck pain	I do not experience neck pain	Not sure	Sedentary (little or no regular exercise)
27	Male	School of Archaeology and Tourism	5-7 hours	Smartphone	Laptop	Sitting slouched or leaning forward	3-5 hours	Within the past week	0	Cervical region	I do not experience pain	0	No	I do not use any medication	Rarely (less than once per week)	None	Yes	Yes	Partially	Yes	Light activity (occasional walking or light sports)
18	Female	School of Rehabilitation Sciences	5-7 hours	Smartphone	Printed books or notes	Sitting slouched or leaning forward	Less than 1 hour	Today	8	Both shoulders	1-3 hours	7	No	I do not use any medication	Rarely (less than once per week)	Stretching or neck exercises	No	Yes	Yes	No	Light activity (occasional walking or light sports)
23	Female	School of Graduate Studies	5-7 hours	Smartphone	Laptop	Sitting upright with full back and head support	More than 7 hours	Today	7	Cervical region	More than 3 hours	7	Yes	Muscle relaxants (e.g., Tizanidine, Baclofen, Orphenadrine)	Frequently (3–5 days per week)	Stretching or neck exercises	Yes	Yes	Yes	Yes	Light activity (occasional walking or light sports)
22	Female	School of Pharmacy	5-7 hours	Tablet	None	Sitting upright with full back and head support	5-7 hours	Within the past week	3	Right shoulder	Less than 30 minutes	2	Yes	Nonsteroidal Anti-Inflammatory Drugs (e.g., Ibuprofen, Naproxen, Aspirin)	Occasionally (1–2 days per week)	Heat therapy (e.g., warm compress, heating pad), Massage	No	Yes	Yes	Yes	Light activity (occasional walking or light sports)
20	Female	School of Medicine	5-7 hours	Tablet	Tablet	Sitting upright with full back and head support	3-5 hours	Today	7	Cervical region	More than 3 hours	0	Yes	Muscle relaxants (e.g., Tizanidine, Baclofen, Orphenadrine)	Frequently (3–5 days per week)	Heat therapy (e.g., warm compress, heating pad), Massage, Stretching or neck exercises	Yes	Yes	Yes	Yes	Sedentary (little or no regular exercise)
20	Female	School of Dentistry	5-7 hours	Tablet	Laptop	Sitting slouched or leaning forward	1-3 hours	Within the past week	4	Cervical region	1-3 hours	0	No	I do not use any medication	Rarely (less than once per week)	Massage	Yes	Yes	Yes	Yes	Moderate activity (exercise or sports 1–3 times per week)
22	Male	School of Medicine	5-7 hours	Tablet	None	Sitting slouched or leaning forward	Less than 1 hour	Today	5	Cervical region	Less than 30 minutes	0	No	I do not use any medication	Rarely (less than once per week)	Massage	No	Yes	Yes	Yes	Sedentary (little or no regular exercise)
20	Female	School of Medicine	5-7 hours	Tablet	Laptop	Sitting slouched or leaning forward	3-5 hours	Today	3	Cervical region	Less than 30 minutes	0	No	I do not use any medication	Rarely (less than once per week)	Massage, Stretching or neck exercises	Yes	Yes	Partially	Yes	Light activity (occasional walking or light sports)
21	Female	School of Dentistry	5-7 hours	Tablet	None	Lying down	3-5 hours	Within the past week	1	Cervical region	More than 3 hours	0	No	I do not use any medication	Rarely (less than once per week)	Massage, Stretching or neck exercises	No	Yes	Partially	Yes	Light activity (occasional walking or light sports)
22	Female	School of Medicine	5-7 hours	Tablet	None	Sitting slouched or leaning forward	3-5 hours	Today	10	Both shoulders	More than 3 hours	4	No	I do not use any medication	Rarely (less than once per week)	Massage, Stretching or neck exercises	No	Yes	Yes	Yes	Sedentary (little or no regular exercise)
18	Male	School of Foreign Languages	5-7 hours	Tablet	None	Sitting upright with partial back support (no head support)	1-3 hours	In the last 6 months	0	I do not experience pain	I do not experience pain	0	No	I do not use any medication	Rarely (less than once per week)	None	I do not experience neck pain	I do not experience neck pain	I do not experience neck pain	Yes	Light activity (occasional walking or light sports)
18	Female	School of Pharmacy	5-7 hours	Tablet	None	Lying down	3-5 hours	Today	7	Both shoulders	More than 3 hours	4	No	I do not use any medication	Rarely (less than once per week)	None	No	Yes	Partially	Yes	Moderate activity (exercise or sports 1–3 times per week)
19	Male	School of Foreign Languages	5-7 hours	Tablet	Smartphone	Lying down	Less than 1 hour	More than 6 months ago	0	I do not experience pain	I do not experience pain	0	No	I do not use any medication	Rarely (less than once per week)	None	I do not experience neck pain	I do not experience neck pain	I do not experience neck pain	Yes	Light activity (occasional walking or light sports)
19	Male	School of Foreign Languages	5-7 hours	Tablet	Printed books or notes	Sitting slouched or leaning forward	3-5 hours	In the last 6 months	0	I do not experience pain	I do not experience pain	0	No	I do not use any medication	Rarely (less than once per week)	None	I do not experience neck pain	I do not experience neck pain	I do not experience neck pain	Yes	Sedentary (little or no regular exercise)
19	Male	School of Medicine	5-7 hours	Tablet	Smartphone	Sitting slouched or leaning forward	5-7 hours	Within the past week	5	Cervical region	Less than 30 minutes	7	No	I do not use any medication	Rarely (less than once per week)	None	No	Yes	Partially	No	Light activity (occasional walking or light sports)
20	Female	School of Educational Sciences	5-7 hours	Tablet	Printed books or notes	Sitting upright with full back and head support	3-5 hours	In the last 6 months	0	I do not experience pain	I do not experience pain	0	No	I do not use any medication	Rarely (less than once per week)	None	I do not experience neck pain	I do not experience neck pain	I do not experience neck pain	Yes	Light activity (occasional walking or light sports)
20	Female	School of Science	5-7 hours	Tablet	Laptop	Sitting slouched or leaning forward	3-5 hours	Within the past month	0	I do not experience pain	I do not experience pain	0	No	I do not use any medication	Rarely (less than once per week)	None	I do not experience neck pain	I do not experience neck pain	I do not experience neck pain	Yes	Light activity (occasional walking or light sports)
20	Male	School of Medicine	5-7 hours	Tablet	None	Sitting upright with partial back support (no head support)	1-3 hours	Within the past month	0	I do not experience pain	I do not experience pain	0	No	I do not use any medication	Rarely (less than once per week)	None	I do not experience neck pain	I do not experience neck pain	I do not experience neck pain	No	Moderate activity (exercise or sports 1–3 times per week)
20	Female	School of Pharmacy	5-7 hours	Tablet	Printed books or notes	Sitting upright with partial back support (no head support)	5-7 hours	Within the past month	0	I do not experience pain	I do not experience pain	0	No	I do not use any medication	Rarely (less than once per week)	None	I do not experience neck pain	I do not experience neck pain	I do not experience neck pain	Yes	Sedentary (little or no regular exercise)
20	Male	School of Medicine	5-7 hours	Tablet	None	Sitting upright with partial back support (no head support)	1-3 hours	In the last 6 months	0	I do not experience pain	I do not experience pain	0	No	I do not use any medication	Rarely (less than once per week)	None	I do not experience neck pain	I do not experience neck pain	I do not experience neck pain	Yes	High activity (exercise or sports more than 3 times per week
20	Female	School of Medicine	5-7 hours	Tablet	None	Sitting upright with partial back support (no head support)	More than 7 hours	Within the past month	0	I do not experience pain	I do not experience pain	0	No	I do not use any medication	Rarely (less than once per week)	None	I do not experience neck pain	I do not experience neck pain	I do not experience neck pain	Yes	Sedentary (little or no regular exercise)
20	Female	School of Medicine	5-7 hours	Tablet	Laptop	Sitting upright with partial back support (no head support)	More than 7 hours	More than 6 months ago	0	I do not experience pain	I do not experience pain	0	No	I do not use any medication	Rarely (less than once per week)	None	No	No	I do not adjust my posture or sitting position when experiencing neck pain	Yes	Light activity (occasional walking or light sports)
20	Female	School of Medicine	5-7 hours	Tablet	Laptop	Sitting slouched or leaning forward	5-7 hours	Today	7	Both shoulders	Less than 30 minutes	4	Yes	Paracetamol (e.g., Panadol, Tylenol)	Frequently (3–5 days per week)	None	Yes	Yes	Yes	Yes	Light activity (occasional walking or light sports)
20	Male	School of Dentistry	5-7 hours	Tablet	Smartphone	Lying down	1-3 hours	Today	10	Cervical region	Less than 30 minutes	4	Yes	Paracetamol (e.g., Panadol, Tylenol)	Occasionally (1–2 days per week)	None	Yes	Yes	Yes	Yes	Moderate activity (exercise or sports 1–3 times per week)
20	Female	School of Dentistry	5-7 hours	Tablet	Laptop	Sitting slouched or leaning forward	5-7 hours	Within the past week	2	Both shoulders	1-3 hours	0	No	I do not use any medication	Rarely (less than once per week)	None	No	Yes	Yes	Yes	Light activity (occasional walking or light sports)
20	Male	School of Dentistry	5-7 hours	Tablet	None	Sitting slouched or leaning forward	5-7 hours	Today	7	Cervical region	1-3 hours	2	No	I do not use any medication	Rarely (less than once per week)	None	No	Yes	Partially	Yes	Sedentary (little or no regular exercise)
20	Female	School of Engineering	5-7 hours	Tablet	Printed books or notes	Sitting slouched or leaning forward	3-5 hours	Within the past month	0	I do not experience pain	I do not experience pain	0	No	I do not use any medication	Rarely (less than once per week)	None	I do not experience neck pain	I do not experience neck pain	I do not experience neck pain	Not sure	Moderate activity (exercise or sports 1–3 times per week)
21	Female	School of Pharmacy	5-7 hours	Tablet	Laptop	Sitting slouched or leaning forward	1-3 hours	Within the past month	0	I do not experience pain	I do not experience pain	0	No	I do not use any medication	Rarely (less than once per week)	None	I do not experience neck pain	I do not experience neck pain	I do not experience neck pain	Yes	Sedentary (little or no regular exercise)
21	Male	School of Rehabilitation Sciences	5-7 hours	Tablet	Smartphone	Sitting upright with partial back support (no head support)	1-3 hours	In the last 6 months	0	I do not experience pain	I do not experience pain	0	No	I do not use any medication	Rarely (less than once per week)	None	I do not experience neck pain	I do not experience neck pain	I do not experience neck pain	Yes	Light activity (occasional walking or light sports)
21	Female	School of Sport Science	5-7 hours	Tablet	Printed books or notes	Sitting upright with full back and head support	Less than 1 hour	More than 6 months ago	0	I do not experience pain	I do not experience pain	0	No	I do not use any medication	Rarely (less than once per week)	None	I do not experience neck pain	I do not experience neck pain	I do not experience neck pain	Yes	High activity (exercise or sports more than 3 times per week
21	Male	School of Pharmacy	5-7 hours	Tablet	None	Sitting slouched or leaning forward	3-5 hours	In the last 6 months	0	I do not experience pain	I do not experience pain	0	No	I do not use any medication	Rarely (less than once per week)	None	I do not experience neck pain	I do not experience neck pain	I do not experience neck pain	Yes	Moderate activity (exercise or sports 1–3 times per week)
21	Female	School of Nursing	5-7 hours	Tablet	Smartphone	Sitting slouched or leaning forward	1-3 hours	In the last 6 months	0	I do not experience pain	I do not experience pain	0	No	I do not use any medication	Rarely (less than once per week)	None	I do not experience neck pain	I do not experience neck pain	I do not experience neck pain	Yes	Sedentary (little or no regular exercise)
21	Female	School of Science	5-7 hours	Tablet	None	Sitting upright with partial back support (no head support)	1-3 hours	Within the past week	5	Both shoulders	30 minutes - 1 hour	0	No	I do not use any medication	Rarely (less than once per week)	None	No	No	I do not adjust my posture or sitting position when experiencing neck pain	Yes	Light activity (occasional walking or light sports)
21	Female	School of Foreign Languages	5-7 hours	Tablet	Printed books or notes	Sitting upright with partial back support (no head support)	3-5 hours	Today	2	Cervical region	1-3 hours	3	No	I do not use any medication	Rarely (less than once per week)	None	No	No	I do not adjust my posture or sitting position when experiencing neck pain	Yes	Moderate activity (exercise or sports 1–3 times per week)
21	Female	School of Pharmacy	5-7 hours	Tablet	None	Sitting slouched or leaning forward	1-3 hours	Today	8	Cervical region	Less than 30 minutes	5	No	I do not use any medication	Rarely (less than once per week)	None	No	Yes	Partially	Yes	Moderate activity (exercise or sports 1–3 times per week)
21	Male	School of Dentistry	5-7 hours	Tablet	Smartphone	Sitting upright with partial back support (no head support)	1-3 hours	Today	1	Cervical region	1-3 hours	3	No	I do not use any medication	Rarely (less than once per week)	None	No	Yes	Yes	Yes	High activity (exercise or sports more than 3 times per week
21	Male	School of Rehabilitation Sciences	5-7 hours	Tablet	Smartphone	Lying down	3-5 hours	I have never experienced neck pain	0	I do not experience pain	I do not experience pain	0	No	I do not use any medication	Rarely (less than once per week)	None	I do not experience neck pain	I do not experience neck pain	I do not experience neck pain	Yes	High activity (exercise or sports more than 3 times per week
21	Male	School of Engineering	5-7 hours	Tablet	Laptop	Sitting slouched or leaning forward	1-3 hours	More than 6 months ago	0	I do not experience pain	I do not experience pain	0	No	I do not use any medication	Rarely (less than once per week)	None	I do not experience neck pain	I do not experience neck pain	I do not experience neck pain	Yes	Moderate activity (exercise or sports 1–3 times per week)
21	Female	School of Rehabilitation Sciences	5-7 hours	Tablet	Laptop	Lying down	1-3 hours	Within the past month	0	I do not experience pain	I do not experience pain	0	No	I do not use any medication	Rarely (less than once per week)	None	I do not experience neck pain	I do not experience neck pain	I do not experience neck pain	Yes	High activity (exercise or sports more than 3 times per week
21	Female	School of Dentistry	5-7 hours	Tablet	None	Sitting slouched or leaning forward	5-7 hours	Today	7	Cervical region	1-3 hours	4	No	I do not use any medication	Rarely (less than once per week)	None	Yes	Yes	Yes	Yes	Sedentary (little or no regular exercise)
21	Male	School of Dentistry	5-7 hours	Tablet	Laptop	Sitting slouched or leaning forward	5-7 hours	Within the past month	0	I do not experience pain	I do not experience pain	0	No	I do not use any medication	Rarely (less than once per week)	None	No	Yes	Partially	Yes	Light activity (occasional walking or light sports)
22	Male	School of Dentistry	5-7 hours	Tablet	Laptop	Sitting upright with partial back support (no head support)	1-3 hours	In the last 6 months	0	I do not experience pain	I do not experience pain	0	No	I do not use any medication	Rarely (less than once per week)	None	I do not experience neck pain	I do not experience neck pain	I do not experience neck pain	Yes	High activity (exercise or sports more than 3 times per week
22	Male	School of Agriculture	5-7 hours	Tablet	None	Sitting upright with partial back support (no head support)	Less than 1 hour	I have never experienced neck pain	0	I do not experience pain	I do not experience pain	0	No	I do not use any medication	Rarely (less than once per week)	None	I do not experience neck pain	I do not experience neck pain	I do not experience neck pain	Yes	High activity (exercise or sports more than 3 times per week
22	Female	School of Arts and Design	5-7 hours	Tablet	None	Sitting upright with partial back support (no head support)	1-3 hours	Today	5	Both shoulders	1-3 hours	2	Yes	Neurological analgesics (gabapentin, amitriptyline..)	Occasionally (1–2 days per week)	None	No	No	I do not adjust my posture or sitting position when experiencing neck pain	Yes	Moderate activity (exercise or sports 1–3 times per week)
22	Female	School of Business	5-7 hours	Tablet	Smartphone	Sitting slouched or leaning forward	3-5 hours	Today	5	Both shoulders	Less than 30 minutes	0	No	I do not use any medication	Rarely (less than once per week)	None	No	No	I do not adjust my posture or sitting position when experiencing neck pain	Yes	Sedentary (little or no regular exercise)
23	Female	School of Pharmacy	5-7 hours	Tablet	Smartphone	Lying down	3-5 hours	Within the past week	2	Cervical region	More than 3 hours	0	Yes	Paracetamol (e.g., Panadol, Tylenol)	Occasionally (1–2 days per week)	None	No	Yes	Yes	Yes	Light activity (occasional walking or light sports)
23	Female	School of Educational Sciences	5-7 hours	Tablet	Smartphone	Sitting upright with partial back support (no head support)	5-7 hours	Within the past week	2	Cervical region	Less than 30 minutes	1	No	I do not use any medication	Rarely (less than once per week)	None	No	Yes	Yes	Yes	Sedentary (little or no regular exercise)
25	Male	School of Medicine	5-7 hours	Tablet	Printed books or notes	Sitting slouched or leaning forward	3-5 hours	I have never experienced neck pain	0	I do not experience pain	I do not experience pain	0	No	I do not use any medication	Rarely (less than once per week)	None	I do not experience neck pain	I do not experience neck pain	I do not experience neck pain	Yes	Light activity (occasional walking or light sports)
28	Male	School of Educational Sciences	5-7 hours	Tablet	Printed books or notes	Sitting slouched or leaning forward	1-3 hours	Within the past week	0	Cervical region	1-3 hours	0	No	I do not use any medication	Rarely (less than once per week)	None	No	Yes	Yes	Yes	Light activity (occasional walking or light sports)
20	Female	School of Dentistry	5-7 hours	Tablet	Smartphone	Sitting slouched or leaning forward	5-7 hours	Today	5	Both shoulders	1-3 hours	6	No	I do not use any medication	Rarely (less than once per week)	Physical therapy sessions, Stretching or neck exercises	Yes	No	I do not adjust my posture or sitting position when experiencing neck pain	Yes	Light activity (occasional walking or light sports)
20	Female	School of Medicine	5-7 hours	Tablet	Laptop	Sitting slouched or leaning forward	More than 7 hours	Today	8	Right shoulder	30 minutes - 1 hour	2	Yes	Muscle relaxants (e.g., Tizanidine, Baclofen, Orphenadrine)	Frequently (3–5 days per week)	Stretching or neck exercises	Yes	Yes	Yes	Yes	Sedentary (little or no regular exercise)
21	Female	School of Pharmacy	5-7 hours	Tablet	None	Sitting slouched or leaning forward	5-7 hours	Within the past week	4	Both shoulders	Less than 30 minutes	0	No	I do not use any medication	Rarely (less than once per week)	Stretching or neck exercises	No	Yes	Partially	Yes	Sedentary (little or no regular exercise)
21	Female	School of Medicine	5-7 hours	Tablet	Laptop	Sitting upright with partial back support (no head support)	3-5 hours	Today	2	Both shoulders	More than 3 hours	3	No	I do not use any medication	Rarely (less than once per week)	Stretching or neck exercises	No	Yes	Partially	No	Light activity (occasional walking or light sports)
21	Male	School of Nursing	5-7 hours	Tablet	Printed books or notes	Sitting slouched or leaning forward	3-5 hours	Today	5	Cervical region	Less than 30 minutes	6	No	I do not use any medication	Rarely (less than once per week)	Stretching or neck exercises	No	Yes	Yes	Yes	Light activity (occasional walking or light sports)
21	Male	School of Rehabilitation Sciences	5-7 hours	Tablet	Laptop	Sitting upright with partial back support (no head support)	Less than 1 hour	Within the past week	4	Cervical region	30 minutes - 1 hour	0	No	I do not use any medication	Rarely (less than once per week)	Stretching or neck exercises	No	Yes	Partially	Yes	Moderate activity (exercise or sports 1–3 times per week)
22	Male	School of Pharmacy	5-7 hours	Tablet	None	Lying down	1-3 hours	Within the past week	8	Cervical region	1-3 hours	0	Yes	Nonsteroidal Anti-Inflammatory Drugs (e.g., Ibuprofen, Naproxen, Aspirin)	Frequently (3–5 days per week)	Stretching or neck exercises	No	No	I do not adjust my posture or sitting position when experiencing neck pain	Yes	High activity (exercise or sports more than 3 times per week
22	Male	School of Medicine	5-7 hours	Tablet	Laptop	Sitting slouched or leaning forward	1-3 hours	Today	6	Cervical region	30 minutes - 1 hour	5	No	I do not use any medication	Rarely (less than once per week)	Stretching or neck exercises	No	Yes	Partially	Yes	High activity (exercise or sports more than 3 times per week
22	Female	School of Pharmacy	5-7 hours	Tablet	Smartphone	Lying down	1-3 hours	Within the past week	3	Cervical region	Less than 30 minutes	3	No	I do not use any medication	Rarely (less than once per week)	Stretching or neck exercises	No	Yes	Partially	Yes	Sedentary (little or no regular exercise)
22	Male	School of Rehabilitation Sciences	5-7 hours	Tablet	Laptop	Sitting upright with full back and head support	1-3 hours	Today	0	Cervical region	1-3 hours	5	No	I do not use any medication	Rarely (less than once per week)	Stretching or neck exercises	No	No	I do not adjust my posture or sitting position when experiencing neck pain	Yes	Moderate activity (exercise or sports 1–3 times per week)
26	Female	School of Pharmacy	Less than 1 hour	Laptop	None	Sitting upright with partial back support (no head support)	Less than 1 hour	Today	10	Both shoulders	More than 3 hours	5	Yes	Paracetamol (e.g., Panadol, Tylenol), Muscle relaxants (e.g., Tizanidine, Baclofen, Orphenadrine)	Occasionally (1–2 days per week)	Massage, Physical therapy sessions, Stretching or neck exercises	Yes	No	I do not adjust my posture or sitting position when experiencing neck pain	Yes	Sedentary (little or no regular exercise)
22	Male	School of Shari'a	Less than 1 hour	Printed books or notes	None	Sitting upright with full back and head support	1-3 hours	Today	7	Both shoulders	Less than 30 minutes	2	No	I do not use any medication	Rarely (less than once per week)	None	Yes	Yes	Partially	Yes	Moderate activity (exercise or sports 1–3 times per week)
27	Female	School of Graduate Studies	More than 7 hours	Laptop	None	Sitting upright with full back and head support	1-3 hours	Today	7	Both shoulders	Less than 30 minutes	5	No	I do not use any medication	Rarely (less than once per week)	Heat therapy (e.g., warm compress, heating pad), Massage, Stretching or neck exercises	No	Yes	Partially	Yes	Sedentary (little or no regular exercise)
18	Male	School of Foreign Languages	More than 7 hours	Laptop	Tablet	Sitting upright with partial back support (no head support)	5-7 hours	Within the past month	0	Both shoulders	More than 3 hours	0	Yes	Nonsteroidal Anti-Inflammatory Drugs (e.g., Ibuprofen, Naproxen, Aspirin), Paracetamol (e.g., Panadol, Tylenol)	Rarely (less than once per week)	Heat therapy (e.g., warm compress, heating pad), Stretching or neck exercises	No	Yes	Partially	Yes	Moderate activity (exercise or sports 1–3 times per week)
19	Female	School of Foreign Languages	More than 7 hours	Laptop	Printed books or notes	Sitting slouched or leaning forward	3-5 hours	Within the past week	2	Cervical region	More than 3 hours	0	Yes	Muscle relaxants (e.g., Tizanidine, Baclofen, Orphenadrine)	Occasionally (1–2 days per week)	Massage	No	Yes	Partially	Yes	Moderate activity (exercise or sports 1–3 times per week)
20	Male	King Abdullah II School of Information Technology	More than 7 hours	Laptop	Printed books or notes	Sitting upright with partial back support (no head support)	5-7 hours	Today	3	Both shoulders	Less than 30 minutes	4	Yes	Nonsteroidal Anti-Inflammatory Drugs (e.g., Ibuprofen, Naproxen, Aspirin)	Rarely (less than once per week)	Massage	No	No	I do not adjust my posture or sitting position when experiencing neck pain	Yes	Light activity (occasional walking or light sports)
21	Male	School of Archaeology and Tourism	More than 7 hours	Laptop	Smartphone	Sitting slouched or leaning forward	1-3 hours	Today	10	Left shoulder	Less than 30 minutes	4	No	I do not use any medication	Rarely (less than once per week)	Massage	Yes	No	I do not adjust my posture or sitting position when experiencing neck pain	Yes	Light activity (occasional walking or light sports)
22	Female	School of Engineering	More than 7 hours	Laptop	Tablet	Sitting upright with partial back support (no head support)	3-5 hours	Today	7	Cervical region	1-3 hours	6	Yes	Nonsteroidal Anti-Inflammatory Drugs (e.g., Ibuprofen, Naproxen, Aspirin), Paracetamol (e.g., Panadol, Tylenol)	Frequently (3–5 days per week)	Massage	Yes	Yes	Yes	Yes	Sedentary (little or no regular exercise)
18	Male	King Abdullah II School of Information Technology	More than 7 hours	Laptop	Smartphone	Sitting upright with full back and head support	1-3 hours	I have never experienced neck pain	0	I do not experience pain	I do not experience pain	0	No	I do not use any medication	Rarely (less than once per week)	None	I do not experience neck pain	I do not experience neck pain	I do not experience neck pain	Yes	Moderate activity (exercise or sports 1–3 times per week)
18	Female	School of Science	More than 7 hours	Laptop	Smartphone	Sitting without back support (e.g., stool or edge of bed)	3-5 hours	More than 6 months ago	0	I do not experience pain	I do not experience pain	0	No	I do not use any medication	Rarely (less than once per week)	None	I do not experience neck pain	I do not experience neck pain	I do not experience neck pain	Yes	Sedentary (little or no regular exercise)
19	Female	School of Arts	More than 7 hours	Laptop	Smartphone	Lying down	Less than 1 hour	Today	10	Cervical region	More than 3 hours	8	Yes	Paracetamol (e.g., Panadol, Tylenol)	Daily (6–7 days per week)	None	No	No	I do not adjust my posture or sitting position when experiencing neck pain	Yes	Sedentary (little or no regular exercise)
19	Male	School of Business	More than 7 hours	Laptop	Smartphone	Lying down	5-7 hours	Within the past month	0	I do not experience pain	I do not experience pain	0	No	I do not use any medication	Rarely (less than once per week)	None	I do not experience neck pain	I do not experience neck pain	I do not experience neck pain	Yes	Moderate activity (exercise or sports 1–3 times per week)
19	Male	School of Engineering	More than 7 hours	Laptop	Printed books or notes	Sitting upright with partial back support (no head support)	1-3 hours	Today	3	Both shoulders	Less than 30 minutes	3	No	I do not use any medication	Rarely (less than once per week)	None	No	No	I do not adjust my posture or sitting position when experiencing neck pain	Yes	Sedentary (little or no regular exercise)
19	Male	School of Engineering	More than 7 hours	Laptop	Smartphone	Sitting upright with full back and head support	3-5 hours	Today	3	Cervical region	30 minutes - 1 hour	2	No	I do not use any medication	Rarely (less than once per week)	None	Yes	Yes	Partially	Yes	High activity (exercise or sports more than 3 times per week
19	Male	School of Business	More than 7 hours	Laptop	Smartphone	Sitting upright with full back and head support	5-7 hours	Within the past week	4	Cervical region	Less than 30 minutes	2	No	I do not use any medication	Rarely (less than once per week)	None	Yes	Yes	Yes	Yes	Light activity (occasional walking or light sports)
19	Female	School of Foreign Languages	More than 7 hours	Laptop	Smartphone	Sitting slouched or leaning forward	3-5 hours	In the last 6 months	0	I do not experience pain	I do not experience pain	0	No	I do not use any medication	Rarely (less than once per week)	None	No	Yes	Yes	Yes	Light activity (occasional walking or light sports)
20	Female	School of Medicine	More than 7 hours	Laptop	Printed books or notes	Lying down	More than 7 hours	I have never experienced neck pain	0	I do not experience pain	I do not experience pain	0	No	I do not use any medication	Rarely (less than once per week)	None	I do not experience neck pain	I do not experience neck pain	I do not experience neck pain	Yes	Light activity (occasional walking or light sports)
20	Male	School of Arts	More than 7 hours	Laptop	Smartphone	Sitting slouched or leaning forward	5-7 hours	I have never experienced neck pain	0	I do not experience pain	I do not experience pain	0	No	I do not use any medication	Rarely (less than once per week)	None	I do not experience neck pain	I do not experience neck pain	I do not experience neck pain	Yes	Light activity (occasional walking or light sports)
20	Male	School of Medicine	More than 7 hours	Laptop	Smartphone	Sitting slouched or leaning forward	1-3 hours	Within the past month	0	I do not experience pain	I do not experience pain	0	No	I do not use any medication	Rarely (less than once per week)	None	I do not experience neck pain	I do not experience neck pain	I do not experience neck pain	Yes	Moderate activity (exercise or sports 1–3 times per week)
20	Male	School of Medicine	More than 7 hours	Laptop	Tablet	Sitting slouched or leaning forward	1-3 hours	More than 6 months ago	0	I do not experience pain	I do not experience pain	0	No	I do not use any medication	Rarely (less than once per week)	None	I do not experience neck pain	I do not experience neck pain	I do not experience neck pain	Yes	Sedentary (little or no regular exercise)
20	Male	School of Dentistry	More than 7 hours	Laptop	None	Sitting slouched or leaning forward	3-5 hours	I have never experienced neck pain	0	I do not experience pain	I do not experience pain	0	No	I do not use any medication	Rarely (less than once per week)	None	I do not experience neck pain	I do not experience neck pain	I do not experience neck pain	Yes	Moderate activity (exercise or sports 1–3 times per week)
20	Male	School of Sport Science	More than 7 hours	Laptop	None	Lying down	1-3 hours	More than 6 months ago	0	I do not experience pain	I do not experience pain	0	No	I do not use any medication	Rarely (less than once per week)	None	No	No	I do not adjust my posture or sitting position when experiencing neck pain	Yes	Moderate activity (exercise or sports 1–3 times per week)
20	Female	School of Dentistry	More than 7 hours	Laptop	None	Sitting upright with partial back support (no head support)	5-7 hours	Within the past week	5	Cervical region	Less than 30 minutes	0	No	I do not use any medication	Rarely (less than once per week)	None	No	Yes	No	Yes	Sedentary (little or no regular exercise)
20	Male	School of Business	More than 7 hours	Laptop	Smartphone	Lying down	3-5 hours	Today	2	Cervical region	Less than 30 minutes	5	No	I do not use any medication	Rarely (less than once per week)	None	No	Yes	Yes	Yes	Sedentary (little or no regular exercise)
21	Male	King Abdullah II School of Information Technology	More than 7 hours	Laptop	None	Sitting upright with partial back support (no head support)	1-3 hours	Within the past week	0	I do not experience pain	I do not experience pain	0	No	I do not use any medication	Rarely (less than once per week)	None	I do not experience neck pain	I do not experience neck pain	I do not experience neck pain	Yes	Light activity (occasional walking or light sports)
21	Male	King Abdullah II School of Information Technology	More than 7 hours	Laptop	Smartphone	Sitting without back support (e.g., stool or edge of bed)	5-7 hours	Within the past month	0	I do not experience pain	I do not experience pain	0	No	I do not use any medication	Rarely (less than once per week)	None	I do not experience neck pain	I do not experience neck pain	I do not experience neck pain	Yes	Light activity (occasional walking or light sports)
21	Male	School of Medicine	More than 7 hours	Laptop	Printed books or notes	Sitting upright with partial back support (no head support)	5-7 hours	In the last 6 months	0	I do not experience pain	I do not experience pain	0	No	I do not use any medication	Rarely (less than once per week)	None	I do not experience neck pain	I do not experience neck pain	I do not experience neck pain	Yes	High activity (exercise or sports more than 3 times per week
21	Male	School of Science	More than 7 hours	Laptop	Smartphone	Sitting slouched or leaning forward	1-3 hours	In the last 6 months	0	I do not experience pain	I do not experience pain	0	No	I do not use any medication	Rarely (less than once per week)	None	I do not experience neck pain	I do not experience neck pain	I do not experience neck pain	Yes	Light activity (occasional walking or light sports)
21	Male	School of Engineering	More than 7 hours	Laptop	None	Sitting upright with partial back support (no head support)	Less than 1 hour	More than 6 months ago	0	I do not experience pain	I do not experience pain	0	No	I do not use any medication	Rarely (less than once per week)	None	I do not experience neck pain	I do not experience neck pain	I do not experience neck pain	Yes	Light activity (occasional walking or light sports)
21	Female	School of Arts and Design	More than 7 hours	Laptop	None	Sitting upright with full back and head support	3-5 hours	Today	5	Both shoulders	30 minutes - 1 hour	0	No	I do not use any medication	Rarely (less than once per week)	None	No	No	I do not adjust my posture or sitting position when experiencing neck pain	No	High activity (exercise or sports more than 3 times per week
21	Male	School of Business	More than 7 hours	Laptop	None	Sitting upright with partial back support (no head support)	1-3 hours	Today	8	Cervical region	Less than 30 minutes	5	Yes	Nonsteroidal Anti-Inflammatory Drugs (e.g., Ibuprofen, Naproxen, Aspirin)	Occasionally (1–2 days per week)	None	No	Yes	Yes	Yes	Light activity (occasional walking or light sports)
22	Female	School of Pharmacy	More than 7 hours	Laptop	None	Sitting upright with full back and head support	3-5 hours	Within the past month	0	I do not experience pain	I do not experience pain	0	No	I do not use any medication	Rarely (less than once per week)	None	I do not experience neck pain	I do not experience neck pain	I do not experience neck pain	Yes	Sedentary (little or no regular exercise)
22	Male	School of Science	More than 7 hours	Laptop	Smartphone	Sitting upright with partial back support (no head support)	1-3 hours	Today	1	Cervical region	More than 3 hours	5	No	I do not use any medication	Rarely (less than once per week)	None	No	Yes	Yes	No	Sedentary (little or no regular exercise)
22	Female	School of Engineering	More than 7 hours	Laptop	Tablet	Sitting upright with partial back support (no head support)	3-5 hours	More than 6 months ago	0	I do not experience pain	I do not experience pain	0	No	I do not use any medication	Rarely (less than once per week)	None	I do not experience neck pain	I do not experience neck pain	I do not experience neck pain	Yes	Light activity (occasional walking or light sports)
22	Male	King Abdullah II School of Information Technology	More than 7 hours	Laptop	None	Sitting without back support (e.g., stool or edge of bed)	1-3 hours	Within the past week	6	Cervical region	1-3 hours	1	No	I do not use any medication	Rarely (less than once per week)	None	No	No	I do not adjust my posture or sitting position when experiencing neck pain	Yes	Light activity (occasional walking or light sports)
23	Male	King Abdullah II School of Information Technology	More than 7 hours	Laptop	Smartphone	Sitting upright with full back and head support	1-3 hours	I have never experienced neck pain	0	I do not experience pain	I do not experience pain	0	No	I do not use any medication	Rarely (less than once per week)	None	I do not experience neck pain	I do not experience neck pain	I do not experience neck pain	Yes	Moderate activity (exercise or sports 1–3 times per week)
23	Male	King Abdullah II School of Information Technology	More than 7 hours	Laptop	None	Sitting upright with partial back support (no head support)	1-3 hours	More than 6 months ago	0	I do not experience pain	I do not experience pain	0	No	I do not use any medication	Rarely (less than once per week)	None	I do not experience neck pain	I do not experience neck pain	I do not experience neck pain	Yes	Moderate activity (exercise or sports 1–3 times per week)
23	Male	School of Dentistry	More than 7 hours	Laptop	None	Sitting slouched or leaning forward	3-5 hours	Within the past month	0	Cervical region	Less than 30 minutes	0	No	I do not use any medication	Rarely (less than once per week)	None	I do not experience neck pain	I do not experience neck pain	I do not experience neck pain	Yes	Moderate activity (exercise or sports 1–3 times per week)
23	Female	School of Educational Sciences	More than 7 hours	Laptop	Smartphone	Sitting upright with full back and head support	3-5 hours	Within the past week	2	Right shoulder	More than 3 hours	0	No	I do not use any medication	Rarely (less than once per week)	None	Yes	No	I do not adjust my posture or sitting position when experiencing neck pain	Yes	Sedentary (little or no regular exercise)
23	Male	School of Foreign Languages	More than 7 hours	Laptop	Smartphone	Sitting upright with partial back support (no head support)	1-3 hours	Within the past week	0	Cervical region	More than 3 hours	0	No	I do not use any medication	Rarely (less than once per week)	None	No	No	I do not adjust my posture or sitting position when experiencing neck pain	Yes	High activity (exercise or sports more than 3 times per week
24	Male	School of Business	More than 7 hours	Laptop	Printed books or notes	Sitting slouched or leaning forward	1-3 hours	Within the past week	3	Left shoulder	Less than 30 minutes	2	No	I do not use any medication	Rarely (less than once per week)	None	Yes	Yes	Yes	Yes	Sedentary (little or no regular exercise)
19	Male	School of Business	More than 7 hours	Laptop	Smartphone	Sitting slouched or leaning forward	1-3 hours	Within the past week	3	Cervical region	Less than 30 minutes	0	Yes	Nonsteroidal Anti-Inflammatory Drugs (e.g., Ibuprofen, Naproxen, Aspirin)		Stretching or neck exercises	Yes	Yes	Yes	Yes	Sedentary (little or no regular exercise)
20	Male	School of Foreign Languages	More than 7 hours	Laptop	Printed books or notes	Sitting slouched or leaning forward	More than 7 hours	Today	6	Cervical region	1-3 hours	5	No	I do not use any medication	Rarely (less than once per week)	Stretching or neck exercises	Yes	Yes	Yes	Yes	High activity (exercise or sports more than 3 times per week
20	Male	School of Foreign Languages	More than 7 hours	Laptop	None	Sitting slouched or leaning forward	Less than 1 hour	Today	3	Cervical region	30 minutes - 1 hour	4	No	I do not use any medication	Rarely (less than once per week)	Stretching or neck exercises	No	Yes	Partially	Yes	High activity (exercise or sports more than 3 times per week
20	Male	School of Foreign Languages	More than 7 hours	Laptop	Smartphone	Sitting slouched or leaning forward	3-5 hours	Today	5	Cervical region	More than 3 hours	7	No	I do not use any medication	Rarely (less than once per week)	Stretching or neck exercises	No	Yes	Partially	Yes	High activity (exercise or sports more than 3 times per week
20	Female	School of Rehabilitation Sciences	More than 7 hours	Laptop	Smartphone	Sitting upright with partial back support (no head support)	3-5 hours	Within the past week	3	Both shoulders	More than 3 hours	7	No	I do not use any medication	Rarely (less than once per week)	Stretching or neck exercises	No	Yes	Yes	Yes	Sedentary (little or no regular exercise)
21	Female	School of Nursing	More than 7 hours	Laptop	Smartphone	Sitting upright with partial back support (no head support)	3-5 hours	Today	10	Cervical region	Less than 30 minutes	0	Yes	Paracetamol (e.g., Panadol, Tylenol)	Daily (6–7 days per week)	Stretching or neck exercises	Yes	Yes	Yes	Yes	High activity (exercise or sports more than 3 times per week
21	Male	School of Sport Science	More than 7 hours	Laptop	Smartphone	Sitting upright with full back and head support	5-7 hours	Today	10	Both shoulders	Less than 30 minutes	7	No	I do not use any medication	Rarely (less than once per week)	Stretching or neck exercises	Yes	Yes	Yes	Yes	High activity (exercise or sports more than 3 times per week
21	Male	School of Business	More than 7 hours	Laptop	None	Sitting upright with full back and head support	5-7 hours	Today	7	Both shoulders	1-3 hours	0	Yes	Paracetamol (e.g., Panadol, Tylenol)	Occasionally (1–2 days per week)	Stretching or neck exercises	Yes	Yes	Partially	Yes	High activity (exercise or sports more than 3 times per week
21	Female	School of Rehabilitation Sciences	More than 7 hours	Laptop	Smartphone	Sitting slouched or leaning forward	3-5 hours	Today	7	Cervical region	30 minutes - 1 hour	4	No	I do not use any medication	Rarely (less than once per week)	Stretching or neck exercises	Yes	Yes	Partially	Yes	Light activity (occasional walking or light sports)
22	Female	School of Foreign Languages	More than 7 hours	Laptop	Printed books or notes	Sitting slouched or leaning forward	5-7 hours	Today	5	Both shoulders	1-3 hours	6	Yes	Muscle relaxants (e.g., Tizanidine, Baclofen, Orphenadrine)	Occasionally (1–2 days per week)	Stretching or neck exercises	Yes	No	I do not adjust my posture or sitting position when experiencing neck pain	Yes	Moderate activity (exercise or sports 1–3 times per week)
25	Female	School of Graduate Studies	More than 7 hours	Laptop	Smartphone	Walking	More than 7 hours	Today	8	Cervical region	More than 3 hours	7	No	I do not use any medication	Rarely (less than once per week)	Stretching or neck exercises	No	No	I do not adjust my posture or sitting position when experiencing neck pain	Yes	Moderate activity (exercise or sports 1–3 times per week)
25	Female	School of Pharmacy	More than 7 hours	Printed books or notes	Smartphone	Sitting slouched or leaning forward	3-5 hours	Today	6	Right shoulder	More than 3 hours	4	Yes	Paracetamol (e.g., Panadol, Tylenol), Muscle relaxants (e.g., Tizanidine, Baclofen, Orphenadrine)	Frequently (3–5 days per week)	Heat therapy (e.g., warm compress, heating pad), Massage, Physical therapy sessions, Stretching or neck exercises	Yes	Yes	Partially	Yes	Moderate activity (exercise or sports 1–3 times per week)
21	Female	School of Agriculture	More than 7 hours	Printed books or notes	Smartphone	Sitting slouched or leaning forward	Less than 1 hour	Today	10	Cervical region	More than 3 hours	10	Yes	Corticosteroids	Daily (6–7 days per week)	Massage	No	No	I do not adjust my posture or sitting position when experiencing neck pain	Yes	Light activity (occasional walking or light sports)
21	Female	School of Arts	More than 7 hours	Printed books or notes	Laptop	Sitting slouched or leaning forward	5-7 hours	Today	10	Both shoulders	1-3 hours	8	Yes	Paracetamol (e.g., Panadol, Tylenol)	Frequently (3–5 days per week)	Massage	Yes	Yes	No	Yes	Light activity (occasional walking or light sports)
23	Male	School of Business	More than 7 hours	Printed books or notes	Smartphone	Lying down	Less than 1 hour	Within the past week	3	Both shoulders	Less than 30 minutes	4	No	I do not use any medication	Rarely (less than once per week)	Massage	No	No	I do not adjust my posture or sitting position when experiencing neck pain	Yes	Sedentary (little or no regular exercise)
23	Male	School of Arts and Design	More than 7 hours	Printed books or notes	Smartphone	Sitting upright with partial back support (no head support)	Less than 1 hour	Today	10	Cervical region	More than 3 hours	1	Yes	Neurological analgesics (gabapentin, amitriptyline..)	Occasionally (1–2 days per week)	Massage	No	No	I do not adjust my posture or sitting position when experiencing neck pain	Yes	High activity (exercise or sports more than 3 times per week
24	Male	School of Arts	More than 7 hours	Printed books or notes	Laptop	Sitting slouched or leaning forward	1-3 hours	Within the past week	6	Right shoulder	30 minutes - 1 hour	4	Yes	Nonsteroidal Anti-Inflammatory Drugs (e.g., Ibuprofen, Naproxen, Aspirin)	Occasionally (1–2 days per week)	Massage, Physical therapy sessions	No	No	I do not adjust my posture or sitting position when experiencing neck pain	Yes	Sedentary (little or no regular exercise)
18	Female	School of Arts	More than 7 hours	Printed books or notes	Smartphone	Sitting slouched or leaning forward	5-7 hours	I have never experienced neck pain	0	I do not experience pain	I do not experience pain	0	No	I do not use any medication	Rarely (less than once per week)	None	I do not experience neck pain	I do not experience neck pain	I do not experience neck pain	No	Sedentary (little or no regular exercise)
18	Female	School of Sport Science	More than 7 hours	Printed books or notes	Smartphone	Sitting upright with partial back support (no head support)	3-5 hours	Today	7	Right shoulder	More than 3 hours	4	Yes	Muscle relaxants (e.g., Tizanidine, Baclofen, Orphenadrine)	Frequently (3–5 days per week)	None	No	Yes	Partially	Yes	High activity (exercise or sports more than 3 times per week
19	Female	School of Shari'a	More than 7 hours	Printed books or notes	Smartphone	Sitting slouched or leaning forward	1-3 hours	More than 6 months ago	0	I do not experience pain	I do not experience pain	0	No	I do not use any medication	Rarely (less than once per week)	None	I do not experience neck pain	I do not experience neck pain	I do not experience neck pain	Yes	High activity (exercise or sports more than 3 times per week
19	Female	School of Business	More than 7 hours	Printed books or notes	None	Sitting slouched or leaning forward	1-3 hours	Within the past month	0	I do not experience pain	I do not experience pain	0	No	I do not use any medication	Rarely (less than once per week)	None	I do not experience neck pain	I do not experience neck pain	I do not experience neck pain	Yes	Sedentary (little or no regular exercise)
20	Female	School of Law	More than 7 hours	Printed books or notes	Smartphone	Walking	3-5 hours	Within the past month	0	I do not experience pain	I do not experience pain	0	No	I do not use any medication	Rarely (less than once per week)	None	I do not experience neck pain	I do not experience neck pain	I do not experience neck pain	Yes	Light activity (occasional walking or light sports)
20	Male	School of Science	More than 7 hours	Printed books or notes	Tablet	Sitting slouched or leaning forward	1-3 hours	In the last 6 months	0	I do not experience pain	I do not experience pain	0	No	I do not use any medication	Rarely (less than once per week)	None	I do not experience neck pain	I do not experience neck pain	I do not experience neck pain	Yes	Sedentary (little or no regular exercise)
20	Male	School of Foreign Languages	More than 7 hours	Printed books or notes	Smartphone	Sitting upright with partial back support (no head support)	3-5 hours	More than 6 months ago	0	I do not experience pain	I do not experience pain	0	No	I do not use any medication	Rarely (less than once per week)	None	I do not experience neck pain	I do not experience neck pain	I do not experience neck pain	Yes	High activity (exercise or sports more than 3 times per week
20	Female	School of Arts	More than 7 hours	Printed books or notes	Smartphone	Lying down	3-5 hours	Today	5	Both shoulders	Less than 30 minutes	8	No	I do not use any medication	Rarely (less than once per week)	None	No	Yes	Partially	Yes	Light activity (occasional walking or light sports)
20	Female	School of Arts	More than 7 hours	Printed books or notes	Smartphone	Sitting slouched or leaning forward	3-5 hours	Today	7	Both shoulders	More than 3 hours	7	No	I do not use any medication	Rarely (less than once per week)	None	Yes	Yes	Yes	Yes	Light activity (occasional walking or light sports)
20	Female	School of Science	More than 7 hours	Printed books or notes	Smartphone	Sitting slouched or leaning forward	3-5 hours	Within the past week	8	Both shoulders	Less than 30 minutes	0	No	I do not use any medication	Rarely (less than once per week)	None	No	Yes	Yes	Yes	Light activity (occasional walking or light sports)
20	Female	School of Arts	More than 7 hours	Printed books or notes	Tablet	Sitting slouched or leaning forward	1-3 hours	Today	8	Both shoulders	Less than 30 minutes	6	No	I do not use any medication	Rarely (less than once per week)	None	No	Yes	Yes	Yes	Sedentary (little or no regular exercise)
20	Male	School of Foreign Languages	More than 7 hours	Printed books or notes	Laptop	Sitting upright with partial back support (no head support)	1-3 hours	I have never experienced neck pain	0	I do not experience pain	I do not experience pain	0	No	I do not use any medication	Rarely (less than once per week)	None	I do not experience neck pain	I do not experience neck pain	I do not experience neck pain	Yes	Moderate activity (exercise or sports 1–3 times per week)
20	Male	School of Business	More than 7 hours	Printed books or notes	Smartphone	Sitting slouched or leaning forward	3-5 hours	I have never experienced neck pain	0	I do not experience pain	I do not experience pain	0	No	I do not use any medication	Rarely (less than once per week)	None	I do not experience neck pain	I do not experience neck pain	I do not experience neck pain	Yes	Light activity (occasional walking or light sports)
21	Male	School of Science	More than 7 hours	Printed books or notes	None	Sitting slouched or leaning forward	1-3 hours	Within the past month	0	I do not experience pain	I do not experience pain	0	No	I do not use any medication	Rarely (less than once per week)	None	I do not experience neck pain	I do not experience neck pain	I do not experience neck pain	Yes	Sedentary (little or no regular exercise)
21	Male	School of Foreign Languages	More than 7 hours	Printed books or notes	Smartphone	Sitting slouched or leaning forward	3-5 hours	Within the past month	0	I do not experience pain	I do not experience pain	0	No	I do not use any medication	Rarely (less than once per week)	None	I do not experience neck pain	I do not experience neck pain	I do not experience neck pain	Yes	Moderate activity (exercise or sports 1–3 times per week)
21	Female	School of Arts	More than 7 hours	Printed books or notes	Smartphone	Sitting upright with full back and head support	Less than 1 hour	Today	7	Cervical region	Less than 30 minutes	7	No	I do not use any medication	Rarely (less than once per week)	None	No	Yes	Yes	No	Sedentary (little or no regular exercise)
21	Male	School of Educational Sciences	More than 7 hours	Printed books or notes	Smartphone	Sitting upright with partial back support (no head support)	Less than 1 hour	Within the past week	1	Cervical region	Less than 30 minutes	0	No	I do not use any medication	Rarely (less than once per week)	None	No	Yes	Yes	Yes	Sedentary (little or no regular exercise)
21	Female	School of Law	More than 7 hours	Printed books or notes	Smartphone	Sitting upright with full back and head support	1-3 hours	I have never experienced neck pain	0	I do not experience pain	I do not experience pain	0	No	I do not use any medication	Rarely (less than once per week)	None	I do not experience neck pain	I do not experience neck pain	I do not experience neck pain	Yes	Light activity (occasional walking or light sports)
21	Female	School of Business	More than 7 hours	Printed books or notes	Smartphone	Sitting slouched or leaning forward	Less than 1 hour	Within the past month	0	Cervical region	30 minutes - 1 hour	4	No	I do not use any medication	Rarely (less than once per week)	None	Yes	Yes	Yes	Yes	Light activity (occasional walking or light sports)
22	Male	School of Engineering	More than 7 hours	Printed books or notes	Laptop	Sitting without back support (e.g., stool or edge of bed)	Less than 1 hour	In the last 6 months	0	I do not experience pain	I do not experience pain	0	No	I do not use any medication	Rarely (less than once per week)	None	I do not experience neck pain	I do not experience neck pain	I do not experience neck pain	Yes	Moderate activity (exercise or sports 1–3 times per week)
29	Male	School of Graduate Studies	More than 7 hours	Printed books or notes	Laptop	Lying down	1-3 hours	I have never experienced neck pain	0	I do not experience pain	I do not experience pain	0	No	I do not use any medication	Rarely (less than once per week)	None	I do not experience neck pain	I do not experience neck pain	I do not experience neck pain	Yes	Light activity (occasional walking or light sports)
21	Female	School of Educational Sciences	More than 7 hours	Printed books or notes	Smartphone	Sitting slouched or leaning forward	1-3 hours	Today	10	Left shoulder	30 minutes - 1 hour	9	Yes	Paracetamol (e.g., Panadol, Tylenol)	Occasionally (1–2 days per week)	Physical therapy sessions, Stretching or neck exercises	Yes	Yes	Yes	Not sure	Light activity (occasional walking or light sports)
20	Female	School of Educational Sciences	More than 7 hours	Printed books or notes	None	Walking	5-7 hours	Today	7	Cervical region	Less than 30 minutes	5	No	I do not use any medication	Rarely (less than once per week)	Stretching or neck exercises	Yes	Yes	Yes	Yes	Light activity (occasional walking or light sports)
21	Male	School of Foreign Languages	More than 7 hours	Printed books or notes	Smartphone	Sitting slouched or leaning forward	5-7 hours	Today	2	Both shoulders	Less than 30 minutes	1	No	I do not use any medication	Rarely (less than once per week)	Stretching or neck exercises	No	Yes	Yes	Yes	Light activity (occasional walking or light sports)
21	Female	School of Law	More than 7 hours	Printed books or notes	Smartphone	Sitting upright with full back and head support	More than 7 hours	Today	6	Both shoulders	Less than 30 minutes	4	No	I do not use any medication	Rarely (less than once per week)	Stretching or neck exercises	Yes	Yes	Yes	Yes	High activity (exercise or sports more than 3 times per week
20	Female	School of Law	More than 7 hours	Printed books or notes	Smartphone	Sitting slouched or leaning forward	1-3 hours	Today	7	Both shoulders	30 minutes - 1 hour	4	No	I do not use any medication	Rarely (less than once per week)	Massage, Stretching or neck exercises	Yes	Yes	Partially	Yes	Light activity (occasional walking or light sports)
25	Male	School of Agriculture	More than 7 hours	Smartphone	None	Lying down	Less than 1 hour	Today	1	Right shoulder	30 minutes - 1 hour	2	No	I do not use any medication	Rarely (less than once per week)	Heat therapy (e.g., warm compress, heating pad)	No	No	I do not adjust my posture or sitting position when experiencing neck pain	Yes	Light activity (occasional walking or light sports)
21	Male	School of Business	More than 7 hours	Smartphone	None	Lying down	Less than 1 hour	Today	5	Cervical region	More than 3 hours	8	Yes	Paracetamol (e.g., Panadol, Tylenol), Myogesic/myomax, Nonsteroidal Anti-Inflammatory Drugs (e.g., Ibuprofen, Naproxen, Aspirin)	Daily (6–7 days per week)	Heat therapy (e.g., warm compress, heating pad), Massage, Physical therapy sessions	No	Yes	Yes	No	High activity (exercise or sports more than 3 times per week
27	Male	School of Archaeology and Tourism	More than 7 hours	Smartphone	None	Sitting upright with partial back support (no head support)	1-3 hours	Today	2	Right shoulder	Less than 30 minutes	3	Yes	Muscle relaxants (e.g., Tizanidine, Baclofen, Orphenadrine)	Occasionally (1–2 days per week)	Cold therapy (e.g., ice packs), Massage	No	No	I do not adjust my posture or sitting position when experiencing neck pain	No	Sedentary (little or no regular exercise)
19	Female	School of Foreign Languages	More than 7 hours	Smartphone	Printed books or notes	Lying down	1-3 hours	Today	4	Cervical region	1-3 hours	7	Yes	Muscle relaxants (e.g., Tizanidine, Baclofen, Orphenadrine)	Occasionally (1–2 days per week)	Massage	No	Yes	Yes	Yes	Sedentary (little or no regular exercise)
21	Male	Prince Al Hussein Bin Abdullah II School of International Studies	More than 7 hours	Smartphone	Laptop	Sitting upright with partial back support (no head support)	Less than 1 hour	Today	10	Right shoulder	Less than 30 minutes	0	Yes	Nonsteroidal Anti-Inflammatory Drugs (e.g., Ibuprofen, Naproxen, Aspirin), Paracetamol (e.g., Panadol, Tylenol), Muscle relaxants (e.g., Tizanidine, Baclofen, Orphenadrine)	Daily (6–7 days per week)	Massage	No	Yes	Yes	Yes	Light activity (occasional walking or light sports)
20	Female	School of Arts	More than 7 hours	Smartphone	Printed books or notes	Walking	1-3 hours	Today	7	Both shoulders	Less than 30 minutes	0	No	I do not use any medication	Rarely (less than once per week)	Massage, Stretching or neck exercises	Yes	Yes	Yes	Yes	Light activity (occasional walking or light sports)
20	Male	School of Dentistry	More than 7 hours	Smartphone	Laptop	Sitting upright with partial back support (no head support)	5-7 hours	In the last 6 months	0	I do not experience pain	I do not experience pain	0	Yes	Muscle relaxants (e.g., Tizanidine, Baclofen, Orphenadrine)	Rarely (less than once per week)	Massage, Stretching or neck exercises	No	Yes	Partially	Yes	High activity (exercise or sports more than 3 times per week
20	Male	School of Engineering	More than 7 hours	Smartphone	Laptop	Sitting upright with partial back support (no head support)	Less than 1 hour	Within the past week	2	Cervical region	Less than 30 minutes	5	No	I do not use any medication	Rarely (less than once per week)	Massage, Stretching or neck exercises	No	Yes	Partially	Not sure	High activity (exercise or sports more than 3 times per week
22	Female	School of Nursing	More than 7 hours	Smartphone	None	Sitting upright with partial back support (no head support)	3-5 hours	Within the past week	4	Cervical region	Less than 30 minutes	7	Yes	Paracetamol (e.g., Panadol, Tylenol)	Occasionally (1–2 days per week)	Massage, Stretching or neck exercises	Yes	Yes	Partially	Yes	Light activity (occasional walking or light sports)
18	Male	School of Foreign Languages	More than 7 hours	Smartphone	Tablet	Sitting slouched or leaning forward	Less than 1 hour	Within the past month	0	I do not experience pain	I do not experience pain	0	No	I do not use any medication	Rarely (less than once per week)	None	I do not experience neck pain	I do not experience neck pain	I do not experience neck pain	Yes	Moderate activity (exercise or sports 1–3 times per week)
18	Female	School of Nursing	More than 7 hours	Smartphone	Tablet	Walking	3-5 hours	More than 6 months ago	0	I do not experience pain	I do not experience pain	0	No	I do not use any medication	Rarely (less than once per week)	None	I do not experience neck pain	I do not experience neck pain	I do not experience neck pain	Yes	Sedentary (little or no regular exercise)
19	Male	School of Archaeology and Tourism	More than 7 hours	Smartphone	None	Sitting upright with partial back support (no head support)	Less than 1 hour	In the last 6 months	0	I do not experience pain	I do not experience pain	0	No	I do not use any medication	Rarely (less than once per week)	None	I do not experience neck pain	I do not experience neck pain	I do not experience neck pain	Not sure	Moderate activity (exercise or sports 1–3 times per week)
19	Male	School of Shari'a	More than 7 hours	Smartphone	None	Sitting without back support (e.g., stool or edge of bed)	Less than 1 hour	More than 6 months ago	0	I do not experience pain	I do not experience pain	0	No	I do not use any medication	Rarely (less than once per week)	None	I do not experience neck pain	I do not experience neck pain	I do not experience neck pain	Yes	Sedentary (little or no regular exercise)
19	Female	School of Shari'a	More than 7 hours	Smartphone	Printed books or notes	Sitting slouched or leaning forward	1-3 hours	I have never experienced neck pain	0	I do not experience pain	I do not experience pain	0	No	I do not use any medication	Rarely (less than once per week)	None	I do not experience neck pain	I do not experience neck pain	I do not experience neck pain	Yes	Moderate activity (exercise or sports 1–3 times per week)
19	Male	School of Engineering	More than 7 hours	Smartphone	Tablet	Lying down	3-5 hours	More than 6 months ago	0	I do not experience pain	I do not experience pain	0	No	I do not use any medication	Rarely (less than once per week)	None	I do not experience neck pain	I do not experience neck pain	I do not experience neck pain	Yes	Light activity (occasional walking or light sports)
19	Female	School of Business	More than 7 hours	Smartphone	Laptop	Sitting without back support (e.g., stool or edge of bed)	5-7 hours	More than 6 months ago	0	I do not experience pain	I do not experience pain	0	No	I do not use any medication	Rarely (less than once per week)	None	I do not experience neck pain	I do not experience neck pain	I do not experience neck pain	No	Sedentary (little or no regular exercise)
20	Male	School of Arts	More than 7 hours	Smartphone	Printed books or notes	Sitting upright with full back and head support	1-3 hours	More than 6 months ago	0	I do not experience pain	I do not experience pain	0	No	I do not use any medication	Rarely (less than once per week)	None	I do not experience neck pain	I do not experience neck pain	I do not experience neck pain	Yes	High activity (exercise or sports more than 3 times per week
20	Male	School of Business	More than 7 hours	Smartphone	None	Sitting upright with partial back support (no head support)	Less than 1 hour	I have never experienced neck pain	0	I do not experience pain	I do not experience pain	0	No	I do not use any medication	Rarely (less than once per week)	None	I do not experience neck pain	I do not experience neck pain	I do not experience neck pain	Not sure	Moderate activity (exercise or sports 1–3 times per week)
20	Male	School of Arts	More than 7 hours	Smartphone	None	Sitting upright with partial back support (no head support)	Less than 1 hour	Within the past month	0	I do not experience pain	I do not experience pain	0	No	I do not use any medication	Rarely (less than once per week)	None	I do not experience neck pain	I do not experience neck pain	I do not experience neck pain	Not sure	Light activity (occasional walking or light sports)
20	Female	School of Agriculture	More than 7 hours	Smartphone	None	Sitting upright with full back and head support	More than 7 hours	Within the past month	0	I do not experience pain	I do not experience pain	0	No	I do not use any medication	Rarely (less than once per week)	None	I do not experience neck pain	I do not experience neck pain	I do not experience neck pain	No	Sedentary (little or no regular exercise)
20	Male	King Abdullah II School of Information Technology	More than 7 hours	Smartphone	Laptop	Lying down	1-3 hours	I have never experienced neck pain	0	I do not experience pain	I do not experience pain	0	No	I do not use any medication	Rarely (less than once per week)	None	I do not experience neck pain	I do not experience neck pain	I do not experience neck pain	Yes	High activity (exercise or sports more than 3 times per week
20	Female	School of Educational Sciences	More than 7 hours	Smartphone	None	Walking	Less than 1 hour	Today	9	Cervical region	1-3 hours	1	Yes	Paracetamol (e.g., Panadol, Tylenol)	Occasionally (1–2 days per week)	None	Yes	Yes	Yes	No	Sedentary (little or no regular exercise)
20	Male	School of Arts	More than 7 hours	Smartphone	None	Sitting slouched or leaning forward	Less than 1 hour	Today	8	Both shoulders	30 minutes - 1 hour	0	No	I do not use any medication	Rarely (less than once per week)	None	No	Yes	Yes	No	Light activity (occasional walking or light sports)
20	Male	School of Foreign Languages	More than 7 hours	Smartphone	Printed books or notes	Sitting slouched or leaning forward	1-3 hours	More than 6 months ago	0	I do not experience pain	I do not experience pain	0	No	I do not use any medication	Rarely (less than once per week)	None	I do not experience neck pain	I do not experience neck pain	I do not experience neck pain	Yes	Light activity (occasional walking or light sports)
20	Female	School of Law	More than 7 hours	Smartphone	None	Sitting slouched or leaning forward	3-5 hours	Today	2	Cervical region	1-3 hours	1	Yes	Neurological analgesics (gabapentin, amitriptyline..)	Occasionally (1–2 days per week)	None	No	Yes	Yes	Yes	Light activity (occasional walking or light sports)
21	Female	School of Agriculture	More than 7 hours	Smartphone	Laptop	Lying down	Less than 1 hour	Today	2	Cervical region	Less than 30 minutes	4	Yes	Nonsteroidal Anti-Inflammatory Drugs (e.g., Ibuprofen, Naproxen, Aspirin)	Occasionally (1–2 days per week)	None	I do not experience neck pain	I do not experience neck pain	I do not experience neck pain	Yes	Light activity (occasional walking or light sports)
21	Female	School of Educational Sciences	More than 7 hours	Smartphone	None	Lying down	Less than 1 hour	I have never experienced neck pain	0	I do not experience pain	I do not experience pain	0	No	I do not use any medication	Rarely (less than once per week)	None	I do not experience neck pain	I do not experience neck pain	I do not experience neck pain	Yes	Light activity (occasional walking or light sports)
21	Male	School of Archaeology and Tourism	More than 7 hours	Smartphone	None	Lying down	Less than 1 hour	I have never experienced neck pain	0	I do not experience pain	I do not experience pain	0	No	I do not use any medication	Rarely (less than once per week)	None	I do not experience neck pain	I do not experience neck pain	I do not experience neck pain	Not sure	Light activity (occasional walking or light sports)
21	Male	School of Archaeology and Tourism	More than 7 hours	Smartphone	None	Sitting upright with partial back support (no head support)	Less than 1 hour	I have never experienced neck pain	0	I do not experience pain	I do not experience pain	0	No	I do not use any medication	Rarely (less than once per week)	None	I do not experience neck pain	I do not experience neck pain	I do not experience neck pain	Yes	Moderate activity (exercise or sports 1–3 times per week)
21	Female	School of Educational Sciences	More than 7 hours	Smartphone	None	Sitting upright with partial back support (no head support)	Less than 1 hour	Within the past month	0	I do not experience pain	I do not experience pain	0	No	I do not use any medication	Rarely (less than once per week)	None	I do not experience neck pain	I do not experience neck pain	I do not experience neck pain	Yes	Light activity (occasional walking or light sports)
21	Female	School of Agriculture	More than 7 hours	Smartphone	None	Sitting upright with partial back support (no head support)	Less than 1 hour	Within the past week	1	I do not experience pain	I do not experience pain	0	No	I do not use any medication	Rarely (less than once per week)	None	I do not experience neck pain	I do not experience neck pain	I do not experience neck pain	Not sure	Light activity (occasional walking or light sports)
21	Male	School of Arts	More than 7 hours	Smartphone	None	Sitting without back support (e.g., stool or edge of bed)	Less than 1 hour	Within the past month	0	I do not experience pain	I do not experience pain	0	No	I do not use any medication	Rarely (less than once per week)	None	I do not experience neck pain	I do not experience neck pain	I do not experience neck pain	Yes	Light activity (occasional walking or light sports)
21	Male	School of Foreign Languages	More than 7 hours	Smartphone	Printed books or notes	Sitting upright with partial back support (no head support)	Less than 1 hour	In the last 6 months	0	I do not experience pain	I do not experience pain	0	No	I do not use any medication	Rarely (less than once per week)	None	I do not experience neck pain	I do not experience neck pain	I do not experience neck pain	Yes	High activity (exercise or sports more than 3 times per week
21	Female	School of Nursing	More than 7 hours	Smartphone	Laptop	Sitting upright with partial back support (no head support)	3-5 hours	Today	4	Both shoulders	1-3 hours	0	Yes	Nonsteroidal Anti-Inflammatory Drugs (e.g., Ibuprofen, Naproxen, Aspirin)	Frequently (3–5 days per week)	None	No	No	I do not adjust my posture or sitting position when experiencing neck pain	Yes	Light activity (occasional walking or light sports)
21	Female	School of Agriculture	More than 7 hours	Smartphone	Laptop	Sitting slouched or leaning forward	1-3 hours	Today	4	Right shoulder	More than 3 hours	7	No	I do not use any medication	Rarely (less than once per week)	None	No	No	I do not adjust my posture or sitting position when experiencing neck pain	Yes	Light activity (occasional walking or light sports)
21	Female	School of Foreign Languages	More than 7 hours	Smartphone	None	Lying down	1-3 hours	Today	7	I do not experience pain	1-3 hours	0	Yes	Paracetamol (e.g., Panadol, Tylenol)	Daily (6–7 days per week)	None	No	Yes	Yes	Yes	Moderate activity (exercise or sports 1–3 times per week)
21	Male	School of Arts	More than 7 hours	Smartphone	Laptop	Sitting upright with full back and head support	1-3 hours	Within the past week	7	Cervical region	1-3 hours	4	No	I do not use any medication	Rarely (less than once per week)	None	Yes	Yes	Yes	No	Sedentary (little or no regular exercise)
21	Male	School of Science	More than 7 hours	Smartphone	Laptop	Sitting slouched or leaning forward	More than 7 hours	Within the past week	2	Cervical region	Less than 30 minutes	0	No	I do not use any medication	Rarely (less than once per week)	None	I do not experience neck pain	Yes	Partially	Yes	Sedentary (little or no regular exercise)
21	Male	School of Business	More than 7 hours	Smartphone	Laptop	Sitting slouched or leaning forward	Less than 1 hour	Today	7	Cervical region	Less than 30 minutes	7	Yes	Paracetamol (e.g., Panadol, Tylenol)	Frequently (3–5 days per week)	None	No	Yes	Partially	Yes	High activity (exercise or sports more than 3 times per week
22	Female	School of Pharmacy	More than 7 hours	Smartphone	None	Walking	Less than 1 hour	I have never experienced neck pain	0	I do not experience pain	I do not experience pain	0	No	I do not use any medication	Rarely (less than once per week)	None	I do not experience neck pain	I do not experience neck pain	I do not experience neck pain	Yes	High activity (exercise or sports more than 3 times per week
22	Female	School of Agriculture	More than 7 hours	Smartphone	None	Sitting upright with partial back support (no head support)	Less than 1 hour	Within the past month	0	I do not experience pain	I do not experience pain	0	No	I do not use any medication	Rarely (less than once per week)	None	I do not experience neck pain	I do not experience neck pain	I do not experience neck pain	Yes	Sedentary (little or no regular exercise)
22	Male	School of Foreign Languages	More than 7 hours	Smartphone	Printed books or notes	Lying down	Less than 1 hour	More than 6 months ago	0	I do not experience pain	I do not experience pain	0	No	I do not use any medication	Rarely (less than once per week)	None	I do not experience neck pain	I do not experience neck pain	I do not experience neck pain	Yes	High activity (exercise or sports more than 3 times per week
22	Male	School of Shari'a	More than 7 hours	Smartphone	None	Lying down	Less than 1 hour	More than 6 months ago	0	I do not experience pain	I do not experience pain	0	No	I do not use any medication	Rarely (less than once per week)	None	I do not experience neck pain	I do not experience neck pain	I do not experience neck pain	Yes	Moderate activity (exercise or sports 1–3 times per week)
22	Male	School of Sport Science	More than 7 hours	Smartphone	Printed books or notes	Lying down	Less than 1 hour	Within the past month	0	I do not experience pain	I do not experience pain	0	No	I do not use any medication	Rarely (less than once per week)	None	No	No	I do not adjust my posture or sitting position when experiencing neck pain	Yes	High activity (exercise or sports more than 3 times per week
22	Male	Prince Al Hussein Bin Abdullah II School of International Studies	More than 7 hours	Smartphone	None	Sitting upright with partial back support (no head support)	Less than 1 hour	I have never experienced neck pain	0	I do not experience pain	I do not experience pain	0	No	I do not use any medication	Rarely (less than once per week)	None	I do not experience neck pain	I do not experience neck pain	I do not experience neck pain	Yes	Moderate activity (exercise or sports 1–3 times per week)
22	Female	School of Arts and Design	More than 7 hours	Smartphone	None	Lying down	Less than 1 hour	Within the past week	3	Both shoulders	30 minutes - 1 hour	2	No	I do not use any medication	Rarely (less than once per week)	None	No	No	I do not adjust my posture or sitting position when experiencing neck pain	Yes	Light activity (occasional walking or light sports)
23	Male	School of Educational Sciences	More than 7 hours	Smartphone	None	Lying down	Less than 1 hour	More than 6 months ago	0	I do not experience pain	I do not experience pain	0	No	I do not use any medication	Rarely (less than once per week)	None	I do not experience neck pain	I do not experience neck pain	I do not experience neck pain	No	Sedentary (little or no regular exercise)
23	Male	Prince Al Hussein Bin Abdullah II School of International Studies	More than 7 hours	Smartphone	Printed books or notes	Sitting upright with partial back support (no head support)	1-3 hours	Within the past week	4	Both shoulders	30 minutes - 1 hour	2	Yes	Nonsteroidal Anti-Inflammatory Drugs (e.g., Ibuprofen, Naproxen, Aspirin)	Occasionally (1–2 days per week)	None	No	No	I do not adjust my posture or sitting position when experiencing neck pain	Yes	Moderate activity (exercise or sports 1–3 times per week)
23	Male	School of Arts and Design	More than 7 hours	Smartphone	None	Lying down	Less than 1 hour	Within the past week	5	Both shoulders	30 minutes - 1 hour	0	Yes	Neurological analgesics (gabapentin, amitriptyline..)	Occasionally (1–2 days per week)	None	No	No	I do not adjust my posture or sitting position when experiencing neck pain	No	Light activity (occasional walking or light sports)
24	Female	School of Graduate Studies	More than 7 hours	Smartphone	None	Sitting upright with full back and head support	1-3 hours	I have never experienced neck pain	0	I do not experience pain	I do not experience pain	0	No	I do not use any medication	Rarely (less than once per week)	None	I do not experience neck pain	I do not experience neck pain	I do not experience neck pain	Yes	Light activity (occasional walking or light sports)
24	Male	School of Agriculture	More than 7 hours	Smartphone	None	Sitting slouched or leaning forward	Less than 1 hour	Within the past month	0	I do not experience pain	I do not experience pain	0	No	I do not use any medication	Rarely (less than once per week)	None	I do not experience neck pain	I do not experience neck pain	I do not experience neck pain	Yes	High activity (exercise or sports more than 3 times per week
25	Male	School of Engineering	More than 7 hours	Smartphone	Laptop	Sitting upright with full back and head support	1-3 hours	I have never experienced neck pain	0	I do not experience pain	I do not experience pain	0	No	I do not use any medication	Rarely (less than once per week)	None	I do not experience neck pain	I do not experience neck pain	I do not experience neck pain	Yes	Sedentary (little or no regular exercise)
22	Male	School of Business	More than 7 hours	Smartphone	None	Sitting upright with partial back support (no head support)	Less than 1 hour	Within the past week	3	Cervical region	Less than 30 minutes	0	No	I do not use any medication	Rarely (less than once per week)	Physical therapy sessions	No	Yes	Yes	Yes	Moderate activity (exercise or sports 1–3 times per week)
19	Male	School of Arts	More than 7 hours	Smartphone	Printed books or notes	Sitting slouched or leaning forward	1-3 hours	Today	6	Both shoulders	Less than 30 minutes	0	No	I do not use any medication	Rarely (less than once per week)	Stretching or neck exercises	Yes	Yes	Yes	No	Light activity (occasional walking or light sports)
20	Male	School of Science	More than 7 hours	Smartphone	Laptop	Sitting slouched or leaning forward	Less than 1 hour	Today	6	Cervical region	Less than 30 minutes	4	No	I do not use any medication	Rarely (less than once per week)	Stretching or neck exercises	No	No	I do not adjust my posture or sitting position when experiencing neck pain	Yes	High activity (exercise or sports more than 3 times per week
22	Female	School of Agriculture	More than 7 hours	Smartphone	None	Sitting slouched or leaning forward	Less than 1 hour	Within the past month	0	I do not experience pain	I do not experience pain	0	No	I do not use any medication	Rarely (less than once per week)	Stretching or neck exercises	I do not experience neck pain	I do not experience neck pain	I do not experience neck pain	Yes	Light activity (occasional walking or light sports)
22	Male	School of Foreign Languages	More than 7 hours	Smartphone	Printed books or notes	Sitting upright with partial back support (no head support)	Less than 1 hour	Within the past week	3	Cervical region	More than 3 hours	0	No	I do not use any medication	Rarely (less than once per week)	Stretching or neck exercises	No	No	I do not adjust my posture or sitting position when experiencing neck pain	Yes	High activity (exercise or sports more than 3 times per week
20	Female	School of Medicine	More than 7 hours	Tablet	Laptop	Sitting slouched or leaning forward	5-7 hours	Today	10	Both shoulders	30 minutes - 1 hour	4	No	I do not use any medication	Rarely (less than once per week)	Heat therapy (e.g., warm compress, heating pad)	No	Yes	Yes	Yes	Light activity (occasional walking or light sports)
21	Male	School of Agriculture	More than 7 hours	Tablet	None	Sitting slouched or leaning forward	1-3 hours	Today	7	Cervical region	Less than 30 minutes	0	No	I do not use any medication	Rarely (less than once per week)	Heat therapy (e.g., warm compress, heating pad), Cold therapy (e.g., ice packs), Massage	No	Yes	Yes	Yes	High activity (exercise or sports more than 3 times per week
20	Female	School of Science	More than 7 hours	Tablet	Laptop	Sitting slouched or leaning forward	1-3 hours	Today	6	Both shoulders	More than 3 hours	5	Yes	Nonsteroidal Anti-Inflammatory Drugs (e.g., Ibuprofen, Naproxen, Aspirin)	Frequently (3–5 days per week)	Heat therapy (e.g., warm compress, heating pad), Massage, Stretching or neck exercises	No	Yes	Yes	Yes	Moderate activity (exercise or sports 1–3 times per week)
20	Male	King Abdullah II School of Information Technology	More than 7 hours	Tablet	Smartphone	Sitting upright with partial back support (no head support)	3-5 hours	Today	9	Both shoulders	1-3 hours	1	No	I do not use any medication	Rarely (less than once per week)	Heat therapy (e.g., warm compress, heating pad), Stretching or neck exercises	Yes	Yes	Yes	Yes	Sedentary (little or no regular exercise)
23	Female	School of Nursing	More than 7 hours	Tablet	Smartphone	Sitting slouched or leaning forward	3-5 hours	Today	9	Cervical region	30 minutes - 1 hour	7	Yes	Paracetamol (e.g., Panadol, Tylenol), Muscle relaxants (e.g., Tizanidine, Baclofen, Orphenadrine)	Frequently (3–5 days per week)	Heat therapy (e.g., warm compress, heating pad), Stretching or neck exercises	No	Yes	Yes	Yes	Light activity (occasional walking or light sports)
18	Female	School of Arts	More than 7 hours	Tablet	Smartphone	Sitting upright with partial back support (no head support)	3-5 hours	Today	1	Cervical region	30 minutes - 1 hour	4	No	I do not use any medication	Rarely (less than once per week)	Cold therapy (e.g., ice packs), Massage, Physical therapy sessions	No	No	I do not adjust my posture or sitting position when experiencing neck pain	No	High activity (exercise or sports more than 3 times per week
19	Female	School of Foreign Languages	More than 7 hours	Tablet	Laptop	Sitting upright with partial back support (no head support)	1-3 hours	Today	0	Cervical region	Less than 30 minutes	0	Yes	Paracetamol (e.g., Panadol, Tylenol)	Occasionally (1–2 days per week)	Massage	Yes	Yes	Yes	Yes	Light activity (occasional walking or light sports)
20	Male	School of Nursing	More than 7 hours	Tablet	None	Sitting upright with partial back support (no head support)	5-7 hours	Today	10	Cervical region	30 minutes - 1 hour	5	No	I do not use any medication	Rarely (less than once per week)	Massage	Yes	Yes	Yes	Yes	Light activity (occasional walking or light sports)
25	Female	School of Law	More than 7 hours	Tablet	Smartphone	Lying down	3-5 hours	Today	9	Cervical region	30 minutes - 1 hour	4	No	I do not use any medication	Rarely (less than once per week)	Massage	Yes	Yes	Yes	Yes	Sedentary (little or no regular exercise)
18	Male	School of Business	More than 7 hours	Tablet	Smartphone	Sitting upright with full back and head support	1-3 hours	I have never experienced neck pain	0	I do not experience pain	I do not experience pain	0	No	I do not use any medication	Rarely (less than once per week)	None	I do not experience neck pain	I do not experience neck pain	I do not experience neck pain	Yes	Moderate activity (exercise or sports 1–3 times per week)
18	Female	School of Medicine	More than 7 hours	Tablet	None	Sitting slouched or leaning forward	More than 7 hours	More than 6 months ago	0	I do not experience pain	I do not experience pain	0	No	I do not use any medication	Rarely (less than once per week)	None	I do not experience neck pain	I do not experience neck pain	I do not experience neck pain	Yes	Sedentary (little or no regular exercise)
18	Female	School of Science	More than 7 hours	Tablet	Smartphone	Sitting slouched or leaning forward	3-5 hours	Today	7	Cervical region	Less than 30 minutes	2	No	I do not use any medication	Rarely (less than once per week)	None	No	Yes	Partially	Yes	Moderate activity (exercise or sports 1–3 times per week)
18	Female	School of Educational Sciences	More than 7 hours	Tablet	Smartphone	Sitting slouched or leaning forward	1-3 hours	Today	7	Cervical region	Less than 30 minutes	0	No	I do not use any medication	Rarely (less than once per week)	None	Yes	Yes	Yes	Yes	Light activity (occasional walking or light sports)
19	Female	School of Foreign Languages	More than 7 hours	Tablet	None	Sitting slouched or leaning forward	1-3 hours	I have never experienced neck pain	0	I do not experience pain	I do not experience pain	0	No	I do not use any medication	Rarely (less than once per week)	None	I do not experience neck pain	I do not experience neck pain	I do not experience neck pain	Yes	Sedentary (little or no regular exercise)
19	Male	School of Foreign Languages	More than 7 hours	Tablet	None	Sitting upright with partial back support (no head support)	Less than 1 hour	I have never experienced neck pain	0	I do not experience pain	I do not experience pain	0	No	I do not use any medication	Rarely (less than once per week)	None	I do not experience neck pain	I do not experience neck pain	I do not experience neck pain	Yes	Light activity (occasional walking or light sports)
19	Female	School of Science	More than 7 hours	Tablet	None	Sitting slouched or leaning forward	3-5 hours	Today	1	Both shoulders	More than 3 hours	5	No	I do not use any medication	Rarely (less than once per week)	None	No	No	I do not adjust my posture or sitting position when experiencing neck pain	Yes	Light activity (occasional walking or light sports)
19	Female	School of Foreign Languages	More than 7 hours	Tablet	Printed books or notes	Sitting slouched or leaning forward	Less than 1 hour	Within the past week	5	Both shoulders	Less than 30 minutes	0	No	I do not use any medication	Rarely (less than once per week)	None	No	Yes	Yes	Yes	Sedentary (little or no regular exercise)
19	Male	School of Engineering	More than 7 hours	Tablet	None	Sitting upright with full back and head support	1-3 hours	I have never experienced neck pain	0	I do not experience pain	I do not experience pain	0	No	I do not use any medication	Rarely (less than once per week)	None	I do not experience neck pain	I do not experience neck pain	I do not experience neck pain	Yes	Sedentary (little or no regular exercise)
20	Female	School of Pharmacy	More than 7 hours	Tablet	None	Sitting slouched or leaning forward	1-3 hours	I have never experienced neck pain	0	I do not experience pain	I do not experience pain	0	No	I do not use any medication	Rarely (less than once per week)	None	I do not experience neck pain	I do not experience neck pain	I do not experience neck pain	Yes	Sedentary (little or no regular exercise)
20	Male	School of Medicine	More than 7 hours	Tablet	None	Sitting slouched or leaning forward	3-5 hours	I have never experienced neck pain	0	I do not experience pain	I do not experience pain	0	No	I do not use any medication	Rarely (less than once per week)	None	I do not experience neck pain	I do not experience neck pain	I do not experience neck pain	Yes	High activity (exercise or sports more than 3 times per week
20	Female	School of Dentistry	More than 7 hours	Tablet	None	Lying down	1-3 hours	Today	5	Cervical region	More than 3 hours	3	No	I do not use any medication	Rarely (less than once per week)	None	No	Yes	Yes	Yes	Sedentary (little or no regular exercise)
20	Male	School of Medicine	More than 7 hours	Tablet	Laptop	Sitting upright with partial back support (no head support)	5-7 hours	Within the past week	3	Cervical region	Less than 30 minutes	0	No	I do not use any medication	Rarely (less than once per week)	None	No	Yes	Yes	Yes	Sedentary (little or no regular exercise)
21	Male	School of Dentistry	More than 7 hours	Tablet	Smartphone	Sitting upright with partial back support (no head support)	Less than 1 hour	I have never experienced neck pain	0	I do not experience pain	I do not experience pain	0	No	I do not use any medication	Rarely (less than once per week)	None	I do not experience neck pain	I do not experience neck pain	I do not experience neck pain	Yes	Sedentary (little or no regular exercise)
21	Male	School of Pharmacy	More than 7 hours	Tablet	Smartphone	Lying down	3-5 hours	I have never experienced neck pain	0	I do not experience pain	I do not experience pain	0	No	I do not use any medication	Rarely (less than once per week)	None	I do not experience neck pain	I do not experience neck pain	I do not experience neck pain	Yes	Moderate activity (exercise or sports 1–3 times per week)
21	Female	School of Nursing	More than 7 hours	Tablet	Laptop	Sitting slouched or leaning forward	1-3 hours	Within the past month	0	I do not experience pain	I do not experience pain	0	No	I do not use any medication	Rarely (less than once per week)	None	I do not experience neck pain	I do not experience neck pain	I do not experience neck pain	Yes	High activity (exercise or sports more than 3 times per week
21	Female	School of Science	More than 7 hours	Tablet	None	Sitting without back support (e.g., stool or edge of bed)	3-5 hours	Within the past month	0	I do not experience pain	I do not experience pain	0	No	I do not use any medication	Rarely (less than once per week)	None	I do not experience neck pain	I do not experience neck pain	I do not experience neck pain	Yes	Moderate activity (exercise or sports 1–3 times per week)
21	Female	School of Agriculture	More than 7 hours	Tablet	Smartphone	Sitting slouched or leaning forward	Less than 1 hour	Within the past week	1	Cervical region	1-3 hours	0	Yes	Muscle relaxants (e.g., Tizanidine, Baclofen, Orphenadrine)	Rarely (less than once per week)	None	Yes	Yes	Yes	Yes	Sedentary (little or no regular exercise)
21	Male	School of Medicine	More than 7 hours	Tablet	None	Sitting upright with full back and head support	3-5 hours	More than 6 months ago	0	I do not experience pain	I do not experience pain	0	Yes	Paracetamol (e.g., Panadol, Tylenol)	Occasionally (1–2 days per week)	None	No	Yes	Yes	Yes	Light activity (occasional walking or light sports)
21	Female	School of Dentistry	More than 7 hours	Tablet	None	Sitting slouched or leaning forward	3-5 hours	Within the past week	1	Cervical region	More than 3 hours	0	No	I do not use any medication	Rarely (less than once per week)	None	No	Yes	Partially	Yes	Light activity (occasional walking or light sports)
23	Male	School of Foreign Languages	More than 7 hours	Tablet	Printed books or notes	Sitting slouched or leaning forward	1-3 hours	More than 6 months ago	0	I do not experience pain	I do not experience pain	0	No	I do not use any medication	Rarely (less than once per week)	None	I do not experience neck pain	I do not experience neck pain	I do not experience neck pain	Yes	Sedentary (little or no regular exercise)
18	Female	School of Business	More than 7 hours	Tablet	None	Sitting slouched or leaning forward	1-3 hours	Today	5	Cervical region	30 minutes - 1 hour	0	No	I do not use any medication	Rarely (less than once per week)	Stretching or neck exercises	Yes	Yes	Yes	Yes	High activity (exercise or sports more than 3 times per week
20	Male	School of Dentistry	More than 7 hours	Tablet	None	Lying down	3-5 hours	Today	10	Right shoulder	Less than 30 minutes	4	No	I do not use any medication	Rarely (less than once per week)	Stretching or neck exercises	No	Yes	Partially	Yes	Sedentary (little or no regular exercise)
20	Female	School of Medicine	More than 7 hours	Tablet	None	Sitting slouched or leaning forward	More than 7 hours	Today	6	Cervical region	Less than 30 minutes	4	No	I do not use any medication	Rarely (less than once per week)	Stretching or neck exercises	No	Yes	Partially	Yes	Sedentary (little or no regular exercise)
21	Female	School of Nursing	More than 7 hours	Tablet	Printed books or notes	Lying down	5-7 hours	Within the past week	5	Cervical region	30 minutes - 1 hour	5	Yes	Muscle relaxants (e.g., Tizanidine, Baclofen, Orphenadrine)	Occasionally (1–2 days per week)	Stretching or neck exercises	No	Yes	Partially	Yes	Light activity (occasional walking or light sports)
21	Female	School of Medicine	More than 7 hours	Tablet	Laptop	Sitting slouched or leaning forward	5-7 hours	Within the past week	4	Both shoulders	30 minutes - 1 hour	1	No	I do not use any medication	Rarely (less than once per week)	Stretching or neck exercises	No	Yes	Partially	Yes	Sedentary (little or no regular exercise)
23	Female	School of Rehabilitation Sciences	More than 7 hours	Tablet	Smartphone	Sitting slouched or leaning forward	3-5 hours	Today	5	Cervical region	30 minutes - 1 hour	4	Yes	Nonsteroidal Anti-Inflammatory Drugs (e.g., Ibuprofen, Naproxen, Aspirin), Paracetamol (e.g., Panadol, Tylenol)	Occasionally (1–2 days per week)	Stretching or neck exercises	No	Yes	Yes	Yes	Sedentary (little or no regular exercise)
